# Supplementary material for: Clinical efficacy analysis of high-intensity focused ultrasound ablation in treating fibroadenomas of different breast gland types: a retrospective study
Source: PeerJ. 2026 Apr 10;14:e21025. doi: 10.7717/peerj.21025 (PMC13075401; doi:10.7717/peerj.21025)
Supplement: Supplemental Information 1 [file peerj-14-21025-s001.zip]

Archive with 2 entries (2 files):
- 001 2025-09-20 Original data of HIFU for different breast types/2025-09-20 Chinese version of Original data of HIFU for different breast types.xlsx
- 001 2025-09-20 Original data of HIFU for different breast types/2025-09-20 Original data of HIFU for different breast types(1).xlsx
