# Supplementary material for: Clinical efficacy analysis of high-intensity focused ultrasound ablation in treating fibroadenomas of different breast gland types: a retrospective study
Source: PeerJ. 2026 Apr 10;14:e21025. doi: 10.7717/peerj.21025 (PMC13075401; doi:10.7717/peerj.21025)
Supplement: Supplemental Information 1 [file peerj-14-21025-s001.zip › 001 2025-09-20 Original data of HIFU for different breast types/2025-09-20 Chinese version of Original data of HIFU for different breast types.xlsx]

## Sheet: 脂肪组
类型	年龄(岁）	身高(cm)	体重（Kg)	BMI(Kg/m2)	手术日期	位置	长径(mm)	左右径（mm)	前后径(mm)	体积(mm3)	浅缘距皮肤距离(mm)	深缘距胸大肌距离(mm)	Adler分级	定位时间(min)	最小功率(W)	最大功率(W)	平均功率（W)	治疗时间(mim)	辐照时间(s)	能量(J)	长径(mm)	左右径(mm)	前后径(mm)	体积(mm3)	消融率	EEF(J/mm3)	VAS	随访日期	长径（mm)	左右径(mm)	前后径(mm)	体积(mm3)	VRR
脂肪型	48	153	61	26.0584	2024-01-11	R4	6.6	8	5	138.23	12.2	2	0	5	150	150	150	4	14	2100	6	7.3	4.8	110.081	0.796364	15.1921	2	2024-07-09	5.3	5.3	2.5	36.7697	0.733996
脂肪型						L11乳头旁	3.6	6.5	4.5	55.135	15	0	1	3	150	150	150	3	15	2250	3	6.3	4.9	48.4905	0.879487	40.809	2		0	0	0	0	1
脂肪型						L12乳头旁	6.6	6.6	6.1	139.129	19.2	0	1	5	150	150	150	4	22	3300	6.5	6.3	4.9	105.063	0.755148	23.7191	2		4.6	4.5	4.1	44.4378	0.680599
脂肪型	40	160	60	23.4375	2024-01-25	L12	8	8.2	6.1	209.523	8.1	3.6	1	5	150	200	187	12	78	14550	8	6.3	5.8	153.058	0.730508	69.4434	3	2024-07-03	4.9	5	4.2	53.8783	0.742853
脂肪型	28	158	55	22.0317	2024-01-25	L12	10	7.1	4.6	171.007	6.7	3	1	5	150	180	158	5	28	4410	8	7.4	4	123.988	0.725046	25.7884	3	2024-08-09	4.6	5.8	3.7	51.6876	0.697746
脂肪型	20	161	48	18.5178	2024-02-20	R10外	22	27.5	14.7	4656.63	3	0	2	1	100	140	126	36	220	27680	13	22.5	13.8	2113.51	0.453871	5.94422	3	2024-07-03	10.7	8.6	6.7	322.816	0.930676
脂肪型						R10内	26	23	20.7	6481.42	2.6	0	2	1	130	180	158	48	207	32620	23.2	22.8	15.6	4320.62	0.666616	5.03285	5		13.4	23.9	11.9	1995.48	0.692122
脂肪型	45	163	57	21.4536	2024-02-28	R12	10	10	6	314.159	4.7	6.3	1	1	120	150	149	7	40	5940	9.4	10.6	5.3	276.508	0.880153	18.9076	2	2024-07-19	6.3	7.9	4.8	125.086	0.60184
脂肪型						L12	10	10.2	8	427.257	4.3	0	1	2	150	150	150	11	60	9000	5.1	11.7	7.9	246.821	0.577688	21.0646	2		6.8	7.9	4.7	132.2	0.690583
脂肪型	44	170	70	24.2215	2024-03-26	L3	16	14	9.2	1079.03	11.3	4.3	1	5	130	180	149	34	150	22330	14	13	8	762.36	0.706522	20.6945	3	2024-08-02	9.4	9.5	6.6	308.599	0.714004
脂肪型	34	151	63	27.6304	2024-04-01	L8	14	14	10	1026.25	4.5	3.5	1	1	100	130	117	16	96	11240	11	13	11.2	838.596	0.817143	10.9525	2	2024-07-12	7	8.4	6.4	197.041	0.808
脂肪型	51	156	64	26.2985	2024-04-15	L3	18	14	9	1187.52	12.1	0	2	2	100	120	102	27	160	16280	17.5	13.1	8.5	1020.3	0.859182	13.7092	3	2024-08-02	3	3.1	3.4	16.5562	0.986058
脂肪型	36	156	52	21.3675	2024-04-30	R10	17.3	14	12	1521.79	9.3	0	2	1	120	170	127	30	157	20010	14	12.7	10	930.959	0.611753	13.149	3	2024-08-05	10.7	12.1	10.1	684.682	0.55008
脂肪型						R12大	12	10.5	8.2	540.982	3.2	5.2	1	1	80	100	96	5	32	3060	11.2	9.5	8.1	451.258	0.834146	5.65638	2		7	8.2	4.1	123.224	0.772222
脂肪型						R12小	6	5.6	4.5	79.1681	8.5	2	1	1	100	100	100	2	12	1200	5.9	6.2	4.4	84.2743	1.0645	15.1576	2		3.2	3.9	3	19.6035	0.752381
脂肪型	36	160	59	23.0469	2024-05-23	L12	14	10.6	10	777.021	5.7	4.1	1	1	100	120	114	6	36	4100	12.3	10	9.1	586.064	0.754245	5.27657	2	2024-10-12	8.5	10.2	8.2	372.247	0.52093
脂肪型	37	150	60	26.6667	2024-05-24	L11	10	7.7	6.2	249.966	15.1	3.7	1	3	100	170	132	9	60	7940	6.2	6.9	5.5	123.198	0.492857	31.7643	3	2024-09-06	4.9	4.5	6.8	78.5084	0.685924
脂肪型	52	155	57	23.7253	2024-05-29	R11	12.5	14	8.4	769.69	10.9	8	1	1	100	150	132	17	110	14560	11.8	14.6	7.8	703.604	0.914139	18.9167	3	2024-09-23	9.2	9.3	6.5	291.194	0.621673
脂肪型						R6	10	7.8	4.6	187.867	15.1	11.7	1	1	130	130	130	6	40	5200	10.4	7.9	4.3	184.981	0.984638	27.6791	2		7	7.4	3.1	84.0795	0.552453
脂肪型						L10	9.8	13	5.9	393.568	9.6	11.9	1	1	100	130	126	6	33	4160	8.9	11.4	5.5	292.184	0.742397	10.57	2		9.5	7.3	4.2	152.509	0.612498
脂肪型	36	165	71	26.079	2024-06-12	R6	24	22.7	8.2	2339.1	11	5.2	2	1	80	120	107	30	155	16640	19.7	9.5	8.1	793.731	0.339331	7.11383	3	2024-09-06	17.5	7.8	9.5	678.977	0.709728
脂肪型	25	157	52	21.0962	2024-07-01	R1大	20	18	9.8	1847.26	9	0	2	1	100	120	102	30	181	185400	14.5	14.8	9.4	1056.22	0.57178	100.365	3	2024-10-08	18.9	7.3	9.1	657.392	0.644125
脂肪型						R1浅	10	11	6.4	368.614	8.3	3.8	2	1	100	100	100	8	26	2600	10.8	12.4	6.3	441.758	1.19843	7.05346	2		8.8	4.5	8	165.876	0.55
脂肪型						R1足	8	7.8	6	196.035	7.1	5.6	2	1	120	120	120	4	30	3600	8	8.3	5.2	180.788	0.922222	18.364	3		4.1	2.9	4.9	30.5054	0.844388
脂肪型						R2	12	11.7	11	808.646	7.5	3	2	1	120	150	123	19	107	13140	8	9.5	7.4	294.472	0.364154	16.2494	3		10.4	7.9	7.7	331.245	0.59037
脂肪型	40	156	62	25.4767	2024-07-02	L11	12	10.4	6.3	411.674	15.6	0	1	3	100	130	129	14	82	10580	10.2	12.8	8.5	581.069	1.41148	25.6999	2	2024-11-18	6.3	4	6.4	84.446	0.794872
脂肪型						L12	16	13.5	9.6	1085.73	15.8	0	2	2	130	130	130	12	60	7800	14	9.4	5	344.528	0.317323	7.18408	2		7.1	3	7	78.0686	0.928096
脂肪型	37	156	51	20.9566	2024-07-02	R1	10	10.1	5.8	306.724	9.8	0	1	2	100	120	118	74	74	8760	6.2	8.2	5.8	154.395	0.503366	28.5599	2	2024-12-02	3.3	8.1	3.2	44.7865	0.853984
脂肪型	21	158	54	21.6311	2024-07-03	L7	16	15.7	7	920.696	5.3	3.1	1	1	100	120	108	27	108	11740	16.4	15.7	6.3	849.342	0.9225	12.7512	2	2024-10-08	6.4	5.3	6	106.563	0.884258
脂肪型						L6	21.5	20	11	2476.62	4.5	5.3	1	1	100	100	100	45	177	17700	21.9	18.3	8.9	1867.6	0.754092	7.14683	2		6.6	5.1	12.1	213.254	0.913893
脂肪型	41	159	66	26.1066	2024-07-08	L1	11	12	11	760.265	6.9	0	2	3	100	120	117	13	73	8520	8.2	12	8.6	443.09	0.58281	11.2066	3	2024-10-18	5.6	3.3	4.5	43.5425	0.942727
脂肪型	37	150	52	23.1111	2024-07-17	L12偏右	14	11	7.1	572.503	10.2	0	1	1	100	120	117	7	40	4660	8.5	12.9	10.5	602.832	1.05298	8.1397	2	2024-10-21	9.3	5.2	10.1	255.744	0.553287
脂肪型						L12偏左	14	13.4	11.8	1159.08	8.2	0	2	2	120	150	140	8	50	7000	9.8	9.1	5.5	256.82	0.221572	6.03927	3		6.1	4.5	5.6	80.4876	0.930559
脂肪型	41	160	48	18.75	2024-07-22	R12	18	18.6	8.9	1560.18	8.3	0	2	1	100	130	110	23	165	18110	18	18.6	7.3	1279.7	0.820225	11.6077	3	2024-10-29	5.7	7.9	3.8	89.5951	0.942574
脂肪型	30	160	70	27.3438	2024-07-25	R11	16	11	7.7	709.581	13.4	0	2	1	100	130	120	21	170	20400	12.4	9.4	9.4	573.688	0.808489	28.7494	3	2024-11-04	7.5	4.1	7.2	115.925	0.836629
脂肪型						L2	18.3	16	12.5	1916.37	9.5	3.2	2	1	100	150	147	16	133	19540	13.2	13.6	8.9	836.568	0.436538	10.1964	2		11.7	8.2	10.3	517.411	0.730005
脂肪型	26	158	56	22.4323	2024-08-20	R4	30	9.6	30	4523.89	6.2	0	1	1	80	160	126	49	334	42140	25	11.9	21.8	3395.8	0.750637	9.31499	2	2024.12.10	10.3	9.3	8.8	441.369	0.902436
脂肪型	28	160	59	23.0469	2024-08-21	L1	13	10.9	12.9	957.102	10	0	2	1	140	180	167	38	169	28300	19.9	12.6	18.2	2389.43	2.49652	29.5684	2	2024-11-25	13.2	9.1	9.4	591.21	0.382291
脂肪型						L4	9.8	6.9	10.3	364.679	8.1	0	1	1	120	180	159	16	95	15130	8.5	6.8	9.2	278.429	0.76349	41.4885	2		7	7.7	6.4	180.621	0.504714
脂肪型	46	160	65	25.3906	2024-09-05	R12	9.5	5.9	8.5	249.456	9.2	0	1	1	80	180	161	15	68	10960	9.1	5.2	8.6	213.08	0.854179	43.9357	2	2024-12-18	5	4.2	3.9	42.8827	0.828095
脂肪型	36	148	48	21.9138	2024-09-09	R4	13.9	5	11	400.291	7.5	0	1	1	80	200	160	10	76	11880	12.4	6.1	10.9	431.695	1.07845	29.6784	3	2024.12.10	4.4	4.3	3.2	31.7008	0.920806
脂肪型	56	153	67	28.6215	2024-09-10	L4	21	8	18	1583.36	12.4	0	1	10	60	200	169	24	132	22320	16.2	11.3	16.3	1562.35	0.986732	14.0966	2	2024.12.10	12	10	12	753.982	0.52381
脂肪型	40	154	58	24.4561	2024-09-24	L1	7.9	9.5	7.9	310.439	6.2	0	1	1	100	250	105	17	50.52	5322	9.2	8	8.9	342.978	1.10482	17.1435	1	2025-01-03	6.1	6.5	4.5	93.4231	0.699061
脂肪型						R12	5.4	7.7	3.5	76.1993	11.5	0	1	1	100	300	106	7	18.88	2000	4.2	3.4	4.4	32.8988	0.431746	26.247	1		4.6	5.9	3.6	51.1577	0.328633
脂肪型	46	150	57	25.3333	2024-09-30	R10	8.4	9.1	8.1	324.194	10.7	4.9	1	1	80	300	89	16	83.64	7460	8.7	10.4	7.8	369.527	1.13983	23.0109	1	2025-01-02	7.1	6.5	5.1	123.237	0.619866
脂肪型	26	147	57	26.3779	2024-10-08	L2	16.9	15.5	9.2	1261.84	4.9	0	1	1	80	599	111	38	179.56	19960	19.4	14.5	10.9	1605.44	1.2723	15.8182	3	2025-01-21	8.1	7.4	6.6	207.138	0.835845
脂肪型	45	158	62	24.8358	2024-11-08	L9	10.6	10.6	3.9	229.443	6.5	0	1	1	80	200	103	12	72.6	7380	10	12.2	5	319.395	1.39205	32.1648	1	2025-02-13	5.8	8.1	2.5	61.4967	0.731974

## Sheet: 疏松组
类型	年龄(岁）	身高(cm)	体重（Kg)	BMI(Kg/m2)	手术日期	位置	长径(mm)	左右径（mm)	前后径(mm)	体积(mm3)	浅缘距皮肤距离(mm)	深缘距胸大肌距离(mm)	Adler分级	定位时间(min)	最小功率(W)	最大功率(W)	平均功率（W)	治疗时间(mim)	辐照时间(s)	能量(J)	长径(mm)	左右径(mm)	前后径(mm)	体积(mm3)	消融率	EEF(J/mm3)	VAS	随访日期	长径（mm)	左右径(mm)	前后径(mm)	体积(mm3)	VRR
疏松型	22	160	50	19.5312	2024-01-05	L7	11.3	14.9	9.5	837.504	2.7	2.6	1	1	160	200	198	58	106	20980	11.8	13.8	9.8	835.576	0.997697	25.0506	3	2024-04-16	8.5	6.3	6.8	190.663	0.772343
疏松型	34	153	48	20.5049	2024-03-11	L12	10	10	7	366.519	3.5	2.6	1	1	120	180	172	10	47	8100	9.8	7.1	8.7	316.958	0.86478	22.0998	2	2024-06-28	5	3.9	3.3	33.6936	0.908071
疏松型	39	155	47	19.563	2024-05-13	R10	14	18	7.1	936.823	4.6	4.7	2	2	100	120	120	23	145	17380	11.1	11.7	6.3	428.399	0.457289	18.5521	3	2024-07-31	10.9	8.2	4.5	210.597	0.775201
疏松型	35	155	70	29.1363	2024-05-16	R9	15.8	12	14.2	1409.7	7.6	0	2	1	120	180	157	35	222	34890	10.3	11.3	10.9	664.264	0.471211	24.75	3	2024-08-16	9.4	11.1	8.1	442.522	0.686087
疏松型	40	162	70	26.6728	2024-05-20	R12	10	8.4	8.2	360.655	7.1	3.2	1	1	80	120	115	4	28	3220	11.1	7.2	5.1	213.415	0.591742	8.9282	2	2024-09-26	6.8	5.1	9.1	165.241	0.541829
疏松型						L12	10	8.1	7.1	301.122	4.9	5.6	1	1	100	120	116	7	45	5220	9.1	8.2	6.5	253.961	0.843384	17.3352	2		5	4.5	4	47.1239	0.843505
疏松型						L3	9	6.8	5.2	166.63	8.7	9.5	2	5	100	120	119	14	77	9200	8.5	6.5	5.7	164.894	0.989583	55.2121	2		6.5	6	4	81.6814	0.509804
疏松型	37	160	57	22.2656	2024-05-24	R10	10	9.8	8.8	451.552	7.8	5	2	5	100	150	146	19	116	16900	7.2	6.9	6.4	166.479	0.368683	37.4265	3	2024-09-20	0	0	0	0	1
疏松型	26	163	51	19.1953	2024-05-24	R8	16.5	16	8.8	1216.42	4.5	2	3	1	100	150	129	43	244	31370	17.8	10.9	8	812.709	0.668113	25.7887	4	2024-09-20	10.5	9.5	5.5	287.259	0.763849
疏松型						L1	10	7.4	7.3	282.848	6.1	3.9	1	3	120	150	147	9	50	7350	6.8	7	4.9	122.124	0.431766	25.9857	2		7.1	6.2	8.4	193.61	0.315498
疏松型	34	155	53	22.0604	2024-05-28	L11	10	8.5	7.3	324.893	9.6	2.6	1	1	100	120	115	17	74	8500	7	7.8	6.9	197.261	0.607156	26.1625	2	2024-09-06	5.1	5.2	6.4	88.8694	0.726466
疏松型	46	158	60	24.0346	2024-05-31	L1	10	7.1	5.6	208.183	7	5.6	2	10	100	170	145	20	60	8690	7.9	8.5	4	140.639	0.675553	41.7421	2	2024-09-18	5.9	3.9	5	60.24	0.710639
疏松型						L12	10	6.7	3.5	122.784	12.6	0	1	3	150	170	162	7	44	7120	8	5.7	4	95.5044	0.777825	57.9881	2		5.5	2.8	4.7	37.8981	0.691343
疏松型	26	155	47	19.563	2024-06-25	R1	15	20	9	1413.72	7.2	0	1	2	100	130	121	40	150	18080	14.7	10.1	8.1	629.684	0.44541	12.789	3	2024-11-19	18.8	15.4	5.7	864.076	0.388791
疏松型	35	163	53	19.9481	2024-06-26	L2	11	6	10	345.575	2.7	0	2	3	80	100	86	16	85	7300	15.3	12.9	6.6	682.062	1.9737	21.1242	3	2024-09-24	10.2	8.5	4.7	213.361	0.382591
疏松型	47	150	48	21.3333	2024-07-02	L1	12	6.7	4.4	185.228	10.1	5.8	1	3	100	120	118	12	48	5640	7.2	8	5	150.796	0.814111	30.4489	2	2024-10-08	6.5	5.2	6.3	111.495	0.398066
疏松型						L10	10	7.1	4.5	167.29	10.6	0	1	3	120	120	120	10	47	5640	9.1	6.8	4.2	136.081	0.813446	33.7139	2		7.9	8	5	165.457	0.0109546
疏松型						R11	8	7.8	6.7	218.906	8.3	2.8	1	2	120	120	120	8	40	4800	9.1	7.3	5.5	191.305	0.873912	21.9272	2		4.8	3.6	3.7	33.4768	0.847072
疏松型	19	158	44	17.6254	2024-07-10	L11	48	46	20	23122.1	2.7	0	3	1	100	140	132	121	568	74720	39.3	23.6	12.8	6216.03	0.268835	3.23154	4	2025-01-06	28.9	26.8	13.8	5596.42	0.757962
疏松型	34	160	55	21.4844	2024-07-11	L2	13	16.8	10	1143.54	10.6	3.3	2	1	100	150	143	19	106	15120	16.8	18.3	9.6	1545.36	1.35138	13.2221	1	2024-10-15	13	4.5	5.7	174.594	0.847321
疏松型	20	160	56	21.875	2024-07-11	R12	12	13.6	10.2	871.603	4.1	5.5	3	1	100	130	110	19	100	10950	13	10.2	8.5	590.148	0.677083	12.5631	3	2024-10-10	5.7	6.4	4.9	93.5943	0.892618
疏松型						L10	13.9	14	7.9	804.949	9	2	2	1	100	150	114	27	156	18110	9.6	8.8	6.3	278.672	0.346198	22.4983	3		6.5	7	3.8	90.5302	0.887533
疏松型	41	160	65	25.3906	2024-07-19	L11	20	14.2	10.7	1591.11	9.6	2	2	10	100	200	163	40	121	19750	12.6	17.4	8.9	1021.66	0.642107	12.4127	2	2024-10-30	13	9.6	8.7	568.503	0.642701
疏松型						L2	17	10.9	11.2	1086.66	13.2	0	2	2	100	200	177	11	63	11180	11.2	13.4	9.1	715.093	0.658068	10.2884	2		15.2	10.8	9.1	782.181	0.280194
疏松型	55	157	60	24.3418	2024-07-30	L12	12	10.4	7.7	503.157	5.1	5.6	1	2	100	120	119	11	60	7120	11.1	11.5	6.8	454.494	0.903284	14.1506	2	2024-11-04	11.1	8.4	8.3	405.209	0.194668
疏松型	22	160	66	25.7812	2024-07-31	L1	14	13.5	12	1187.52	4	12.5	2	2	100	180	165	29	213	35080	15.2	10.4	10.3	852.536	0.717912	29.5405	3	2024-11-18	8.1	3.9	6	99.2429	0.916429
疏松型						R12	20	12.2	10.7	1367.01	7.6	6.7	2	1	100	250	185	57	250	4140	12.8	9.3	8	498.634	0.364762	3.0285	4		12.7	12.7	10.9	920.519	0.32662
疏松型						R11	12	12	9.7	731.363	7.2	11.4	2	1	150	200	191	6	51	9730	8.6	10	9	405.265	0.554124	13.3039	3		6.8	5.6	8.1	161.503	0.779175
疏松型	24	162	54	20.58	2024-08-01	R7	14	10.4	11.5	876.714	5.7	6.7	3	1	100	200	166	37	204	33880	9.6	9.9	8.6	427.96	0.488141	38.6443	4	2024-11-18	7.1	3.9	6.9	100.039	0.885893
疏松型	38	155	55	22.8928	2024-08-01	R10	12	12	9.4	708.743	7.1	3.1	1	1	100	150	140	17	125	17550	8.3	7.2	7.4	231.548	0.326702	24.7621	2	2024-11-07	6.6	8.1	7.1	198.74	0.719588
疏松型	43	145	42	19.9762	2024-08-01	L6	14	10.8	14.8	1171.69	1.4	0	1	1	80	120	107	16	105	11260	16.3	16.1	9.9	1360.34	1.16101	9.61006	3	2024-12-25	10.3	8.8	5.6	265.77	0.773173
疏松型	48	158	56	22.4323	2024-08-05	R9	12.2	6.8	10.5	456.096	7.7	5.1	1	3	100	250	181	23	151	27330	9.4	8.3	7.5	306.384	0.671752	59.9215	4	2024-11-20	10.6	7	7.7	299.153	0.344102
疏松型	38	165	82	30.1194	2024-08-09	R1 深	13	8.3	10.3	581.912	26	0	1	5	100	250	232	13	92	21380	10	8.8	12	552.92	0.950179	36.741	3	2024-11-12	9.2	6.2	5.6	167.25	0.712585
疏松型						R1 浅	12.4	7.9	12	615.501	5.8	12	1	1	100	250	217	16	124	26940	10.4	8.6	11.3	529.187	0.859766	43.7692	1		10	6	6.1	191.637	0.688648
疏松型						L11	9.1	8.4	8.7	348.208	7.9	0	1	3	100	250	229	13	88	20160	8.9	8.8	8	328.066	0.942156	57.8965	1		9.6	4	5.7	114.605	0.670871
疏松型	33	160	62	24.2188	2024-08-21	R10	14	9.1	12	800.478	7.4	0	2	1	100	180	148	26	171	15240	9.5	9.6	9.1	434.545	0.542857	19.0386	2	2024-11-29	5.2	8.4	5.1	116.641	0.854286
疏松型	52	162	67	25.5296	2024-09-05	L3	7.2	5.6	7.5	158.336	14	4	1	1	100	100	100	7	41	4100	4.6	2.6	6.8	42.5832	0.268942	25.8943	1	2025-01-10	3.4	4.2	3.1	23.1787	0.853611
疏松型						R11	8.3	4.1	4.9	87.3085	17	1	1	1	100	160	145	7	36	5220	6.1	3.7	4	47.2705	0.541419	59.788	2		3.6	5	3.9	36.7566	0.579003
疏松型	59	155	57	23.7253	2024-09-09	R12	5.3	3.8	5.6	59.0536	11.5	5.8	1	3	80	160	144	30	97	13940	7.1	5.1	7	132.717	2.24739	236.057	1	2024-12-09	3.9	4.9	4.3	43.0257	0.271413
疏松型	55	158	63	25.2363	2024-09-19	L2	12.9	5.5	9.5	352.919	17.3	5.7	2	1	100	180	153	14	101	15420	13.7	9.3	9.9	660.446	1.87138	43.6928	1	2024-12-25	9	8.8	6.8	281.989	0.200979
疏松型	27	167	67	24.0238	2024-09-19	R1	17.4	8.9	18.2	1475.74	7.4	0	1	1	100	150	134	34	216	28990	13.8	12.2	13	1145.99	0.776554	19.6444	3	2024-12-27	7.2	7.8	8.8	258.767	0.824653
疏松型	35	165	55	20.202	2024-09-26	R12	10.1	10.7	6.3	356.488	9.3	0	1	1	80	500	106	20	93.2	9852	10.4	9.9	8.4	452.842	1.27029	27.6363	1	2025-01-03	8.2	9	6.4	247.306	0.30627
疏松型	34	158	54	21.6311	2024-10-31	L3	18	8.6	15.5	1256.32	4.3	0	1	1	80	250	121	47	162.8	19688.9	17.8	16.5	11.3	1737.72	1.38318	15.6718	1	2025-02-14	5.7	8.7	3.8	98.668	0.921463
疏松型	47	151	60	26.3146	2024-11-08	R10	10.5	14.7	5.5	444.496	4.5	9.7	1	1	60	200	89	18	34.8	3079.9	8.5	9.3	7.3	302.151	0.67976	6.92897	3	2025-02-10	7.5	10.1	4.3	170.549	0.616309
疏松型						L3	6.7	7.2	3.8	95.9819	11.3	3.4	1	1	246	260	245	31	6.9	1689.9	7.5	5	6.7	131.554	1.37061	17.6064	1		5.4	6	3.3	55.9832	0.416732
疏松型	43	158	52	20.83	2024-11-08	R9	12.1	10.8	7.3	499.494	4.1	2.3	1	1	80	200	84	11	61.2	16219.9	13.8	11.9	10.2	877.051	1.75588	32.4726	2	2025-02-14	10	9.6	7.7	387.044	0.225128
疏松型						L10	10.5	9.5	5.4	282.036	7.7	0	1	1	80	200	82	27	59	4840	10	11	7.8	449.248	1.59287	17.1609	1		10	8	5	209.44	0.257403
疏松型	33	158	55	22.0317	2024-11-14	R1	15.2	6.3	10.5	526.468	11.4	0	2	1	120	150	148	13	78	11520	14.5	7	9.3	494.251	0.938805	21.8817	1	2025-02-14	7	8.9	4.7	153.315	0.708786
疏松型						L10	10	6	11	345.575	11.2	0	1	1	120	250	122	27	69.8	8520	9.5	5.4	11.3	303.525	0.878318	24.6545	2		7.5	7.9	4.8	148.911	0.569091

## Sheet: 混合组
类型	年龄(岁）	身高(cm)	体重（Kg)	BMI(Kg/m2)	手术日期	位置	长径(mm)	左右径（mm)	前后径(mm)	体积(mm3)	浅缘距皮肤距离(mm)	深缘距胸大肌距离(mm)	Adler分级	定位时间(min)	最小功率(W)	最大功率(W)	平均功率（W)	治疗时间(mim)	辐照时间(s)	能量(J)	长径(mm)	左右径(mm)	前后径(mm)	体积(mm3)	消融率	EEF(J/mm3)	VAS	随访日期	长径（mm)	左右径(mm)	前后径(mm)	体积(mm3)	VRR
混合型	32	157	52	21.0962	2024-01-02	L11	12.8	11.5	6.5	500.979	4.6	8	1	1	100	220	197	18	100	19730	11.9	11.3	6.5	457.654	0.913519	39.3829	3	2024-04-25	10.8	7.7	7.7	335.277	0.330757
混合型						R10	16	14.8	9.4	1165.49	6	4.5	1	1	150	200	182	11	41	7450	16.2	13	8.8	970.375	0.832591	6.39217	3		10.5	12.3	7.3	493.646	0.576447
混合型	32	158	56	22.4323	2024-01-11	R10	10	12	8	502.655	4.3	13.7	1	5	150	150	150	6	25	3750	9	12	8	452.389	0.9	7.46039	2	2024-05-17	8.6	7.8	4.3	151.029	0.699538
混合型	34	162	70	26.6728	2024-01-16	L12	10	8	5	209.44	7.4	10.6	1	5	150	200	180	10	46	8260	9	7.2	5.4	183.218	0.8748	39.4386	3	2024-05-13	6.6	7	4.1	99.1801	0.52645
混合型	26	164	56	20.8209	2024-01-19	R9	18	21.6	19.3	3929	4.5	0	1	5	150	200	180	19	92	16550	14.1	22.5	20.4	3388.68	0.862478	4.21227	3	2024-04-26	13.6	15	7.2	769.062	0.80426
混合型						R6	18	14.3	11.3	1522.95	7.1	3.4	1	5	120	150	144	5	24	3450	17	11.1	12.7	1254.8	0.823927	2.26534	2		11	9.5	5.5	300.938	0.802398
混合型						L6	19	16	10.8	1719.08	6.3	0	1	5	150	150	150	14	51	7650	18.1	15.6	9.1	1345.37	0.782613	4.45006	3		12.7	9.8	7.6	495.27	0.711898
混合型	40	157	71	28.8044	2024-01-22	R10	20	14.4	14.2	2141.31	8.2	4.9	2	8	150	220	209	34	181	37790	18.6	12.7	14	1731.58	0.808656	17.6481	3	2024-05-15	17.1	15.4	10.6	1461.58	0.317438
混合型						L2	9	6.7	5	157.865	6.7	0	1	10	150	180	173	3	17	2940	8.1	7.2	4.1	125.199	0.793075	18.6235	2		5.3	5.8	4.6	74.039	0.530998
混合型	43	155	65	27.0552	2024-01-25	R8	12.8	9.8	8	525.442	8.4	3.4	1	1	120	180	157	9	43	6750	9.8	9.7	7.7	383.254	0.729395	12.8463	4	2024-05-20	8.3	8.6	7.8	291.521	0.445189
混合型	43	154	47	19.8178	2024-01-29	L11	13	12.3	10	837.234	4.4	0	1	1	120	150	142	12	70	9950	10.3	11.6	9	563.036	0.672495	11.8844	2	2024-09-09	5.8	4.4	6.1	81.5097	0.902644
混合型	25	160	53	20.7031	2024-01-30	R12	13	13.5	11	1010.81	10.4	5	1	1	150	180	166	17	94	15650	13.9	10	11.2	815.139	0.806423	15.4827	2	2024-04-28	10.6	12.9	8	572.775	0.433349
混合型	27	165	46	16.8962	2024-02-02	R10	16	17.7	11.5	1705.26	8.3	0	1	2	130	180	140	16	80	11200	12.2	15.5	12.2	1207.95	0.70837	6.56793	4	2024-07-25	14.8	16.2	8.9	1117.29	0.344797
混合型	34	160	53	20.7031	2024-03-06	L12	10.5	12	6.8	448.619	6.2	3	1	5	100	130	116	10	66	7670	8	11.5	6.5	313.112	0.697946	17.0969	3	2024-06-28	9.4	10.9	4.2	225.321	0.497745
混合型	34	155	64	26.6389	2024-03-18	L12	10	8.4	5.5	241.903	11.2	5.6	2	5	150	180	162	20	114	18420	7.3	12	5.4	247.683	1.0239	76.1463	3	2024-07-22	6.3	9.2	5.1	154.774	0.360182
混合型	51	160	64	25	2024-03-19	L5	10	8.7	6.4	291.54	7.4	0	1	5	120	150	149	16	92	13740	8.1	9.2	7.1	277.032	0.950237	47.1291	2	2024-07-17	8	7.1	5.6	166.546	0.428736
混合型	35	160	56	21.875	2024-04-10	R11	12	12.5	9	706.858	10.1	0	1	1	100	120	105	15	84	8780	10.8	13	7.6	558.701	0.7904	12.4212	3	2024-07-12	9.9	11	7.5	427.649	0.395
混合型						R3	10	8	8	335.103	5.7	5.4	1	1	80	100	98	6	38	3720	9.3	8	5.1	198.674	0.592875	11.1011	2		4.6	4.2	4.5	45.5217	0.864156
混合型	30	150	53	23.5556	2024-04-15	R4	20	12.5	8.7	1138.83	9.5	9.4	2	1	100	120	113	21	133	15080	19.2	12.3	9	1112.88	0.977214	13.2417	2	2024-08-30	14.6	6.2	12.9	611.41	0.463123
混合型	46	160	63	24.6094	2024-04-15	R9	14	12.4	8	727.174	11.2	9.1	2	1	120	120	120	24	134	16080	12.6	11.3	9.4	700.77	0.96369	22.113	2	2024-08-05	11.1	6.1	11.9	421.889	0.419824
混合型	53	160	58	22.6562	2024-04-16	R8	14	10	5	366.519	6.8	0	2	5	100	150	126	34	137	17230	10.6	9.4	5.4	281.725	0.768651	47.0098	3	2024-08-31	0	0	0	0	1
混合型						L2	10	9.4	9.3	457.73	7.6	2.8	1	5	100	130	125	16	72	9000	8.7	8.3	8.7	328.939	0.718631	19.6622	2		10	7.2	4.6	173.416	0.621139
混合型	47	154	57	24.0344	2024-04-24	R9	10	10	7	366.519	4.5	8.4	1	1	100	150	143	18	115	16460	5.5	9.8	5.3	149.576	0.4081	44.909	3	2024-08-02	5.1	5.2	5.1	70.8178	0.806783
混合型	52	161	52	20.061	2024-06-03	L1	8	18	6.9	520.248	8.9	6.1	1	1	100	120	106	13	74	7840	7.4	17	5	329.344	0.633052	15.0697	2	2024-09-09	15.6	4.6	12.4	465.911	0.104444
混合型	44	152	52	22.5069	2024-06-13	R9	9	10	7.3	344.004	10.4	0	2	5	100	150	148	29	156	23040	7.7	8.6	7.8	270.447	0.786174	66.9759	3	2024-09-12	6.6	5.1	9.1	160.381	0.533781
混合型	25	165	60	22.0386	2024-06-18	R11	17	10.8	9	865.195	8.5	3.2	2	5	100	150	108	22	95	10270	10	9.4	9.2	452.808	0.52336	11.8702	4	2024-09-20	14.4	6.6	10.3	512.557	0.407582
混合型						L3	10	10	7	366.519	5.6	8.1	1	2	80	100	98	9	41	4000	7.4	9.4	4.8	174.823	0.476983	10.9135	2		8.6	4.4	7.4	146.616	0.599977
混合型	23	170	55	19.0311	2024-06-20	R12	26	23.5	13.5	4318.9	10.8	0	2	1	100	170	141	35	215	30220	23.4	24.3	14.8	4406.39	1.02026	6.99714	3	2024-09-29	17.7	15.3	15.1	2141.12	0.504245
混合型	24	163	48	18.0662	2024-06-21	R12	13	14	6.9	657.535	10.4	0	2	1	100	100	100	16	70	7000	11.1	11.1	6.3	406.429	0.61811	10.6458	3	2024-09-26	7.2	4.5	7.7	130.627	0.801338
混合型						L1	24	14.3	12.7	2282.18	8.5	0	3	1	100	150	118	45	200	23610	17.6	17	10.4	1629.27	0.713911	10.3454	4		14.1	9.2	15.1	1025.61	0.5506
混合型						L3	11.3	12	9.5	674.5	5	3.1	1	1	100	100	100	10	40	4000	8.2	6.3	5.2	140.655	0.208533	5.93032	2		5.9	6.1	7.3	137.564	0.796051
混合型	28	165	65	23.8751	2024-06-26	L4外	19	18	12	2148.85	7.4	0	2	1	100	130	116	32	175	20290	14.6	11.9	9.5	864.215	0.402176	9.44226	3	2024-09-25	11.9	13.8	8.8	756.671	0.647871
混合型						L4内	8	8	5	167.552	8	0	1	1	130	130	130	9	55	7150	8.2	8.1	4.7	163.454	0.975544	42.6734	2		4	4.8	3.9	39.2071	0.766
混合型						L1	9	6	5	141.372	12.3	3.2	1	1	100	120	114	10	60	6840	9.8	9.1	3.9	182.109	1.28816	48.3831	2		7.5	4.9	4.2	80.8175	0.428333
混合型	18	157	52	21.0962	2024-06-28	L9	14	12	7	615.752	5.4	0	2	3	100	130	110	24	117	12900	9.6	10.2	6.3	323.006	0.524571	20.95	2	2024-10-08	8.4	4.8	7.2	152.003	0.753143
混合型						R2	13	10	7	476.475	7.6	0	2	5	100	120	115	19	84	9660	10.1	11.2	11.3	669.293	1.40468	20.2739	2		0	0	0	0	1
混合型						R1	14	16	11	1290.15	6.5	0	2	2	100	130	106	12	65	6860	5.8	5.2	4.5	71.0628	0.0550812	5.31722	2		8.5	8.3	7.5	277.049	0.785258
混合型						R9外	8	5	10	209.44	5.5	0	2	3	80	120	98	17	85	8360	6.6	5.9	4.9	99.9058	0.477015	39.9161	2		6.6	4.5	7.5	116.632	0.443125
混合型						R9内	17	14	12	1495.4	5.8	0	2	2	120	160	149	39	154	22980	13.6	13.8	10.3	1012.17	0.676857	15.3671	3		0	0	0	0	1
混合型	28	165	45	16.5289	2024-07-08	L1	12.5	12.5	16	1309	5.7	0	1	1	100	120	114	17	103	11760	12	13.9	9.7	847.162	0.647184	8.98398	3	2024-10-11	10.4	9.6	5.1	266.608	0.796326
混合型						R12	11.5	6.4	14	539.516	6.8	0	1	1	100	120	104	11	57	5940	11.9	9.3	7.2	417.216	0.773315	11.0099	0		7.6	9.7	4.7	181.419	0.663738
混合型	41	157	54	21.9076	2024-07-12	L3	12	11.7	9.7	713.079	6.6	5.2	2	1	100	150	143	17	104	14910	11.7	12.1	9.2	681.958	0.956357	20.9093	2	2024-10-29	11.1	6.5	10.1	381.554	0.46492
混合型	18	163	41	15.4315	2024-07-18	R2	13.7	18	11.3	1459.05	4.2	3	2	1	100	130	111	17	102	11280	10	12.5	7.4	484.329	0.331948	7.73106	2	2024-10-18	11.9	12	6.4	478.527	0.672028
混合型	20	169	56	19.6072	2024-07-23	R4	14.3	16	6	718.796	4.6	0	2	1	100	150	124	33	180	22240	13.3	12.7	8.1	716.373	0.996628	30.9406	3	2024-10-23	7.1	5.8	6.8	146.62	0.79602
混合型	47	160	61	23.8281	2024-07-23	R12	14	13.7	7.2	723.069	9.4	0	2	1	100	150	131	16	123	16120	13.5	13.2	7.5	699.79	0.967805	22.2939	3	2024-10-21	12.1	5.4	9.7	331.856	0.541045
混合型	34	165	72	26.4463	2024-07-23	R12	11	9.3	8.8	471.365	14.2	0	2	20	120	150	143	25	130	18610	11.2	9.1	8.5	453.604	0.962321	39.4811	3	2024-10-24	6.6	7.7	6.7	178.282	0.621774
混合型	48	160	60	23.4375	2024-07-29	L2	10	12	6.9	433.54	13.6	0	2	2	100	100	100	5	34	3400	8.6	6.7	5.8	174.985	0.403618	7.84242	0	2024-11-25	10	9.4	5.9	290.388	0.330193
混合型	35	158	54	21.6311	2024-08-01	R3	12.6	16	9.9	1045.02	4.1	2	1	1	100	150	129	15	104	13380	12.2	11.7	10	747.385	0.715188	12.8036	0	2024-11-13	10.4	9.4	9.7	496.514	0.524876
混合型	52	151	50	21.9289	2024-08-07	R7	10.7	3.8	8.6	183.09	4.3	0	1	1	100	120	114	9	47	5380	10	10	5.1	267.035	1.45849	29.3845	4	2024-12-17	6.4	7.4	5.2	128.948	0.295714
混合型	35	165	54	19.8347	2024-08-08	R9	14.8	6.6	10.7	547.253	7.8	0	1	3	100	160	150	13	94	14140	12.8	12.6	7.6	641.79	1.17275	25.8381	2	2024-11-12	9.1	5.5	9.7	254.199	0.535499
混合型						R1	7.7	5.7	7.8	179.25	6.2	0	1	2	80	100	82	10	51	4180	7.6	5.9	6	140.869	0.785881	23.3194	6		5.1	4.3	5.2	59.7091	0.666895
混合型	44	150	50	22.2222	2024-08-15	L2	9.2	7.8	7.8	293.073	7.7	3.4	1	2	80	140	134	7	64	8600	11.2	7.5	7	307.876	1.05051	29.3442	7	2024-11-14	9	5.5	8.1	209.937	0.28367
混合型	43	157	58	23.5304	2024-08-15	R2	16	5.6	7.5	351.858	8.5	7.5	1	1	80	100	82	10	66	5400	13	9.1	9.7	600.835	1.7076	15.3471	7	2024-11-27	8.3	9.7	6.1	257.145	0.26918
混合型	33	160	55	21.4844	2024-08-27	L10	13.6	5.4	15.4	592.178	7.2	7.3	1	1	80	140	108	29	145	15680	13	5.8	12	473.752	0.800017	26.4785	1	2024-12-05	11	9.6	7.1	392.573	0.337068
混合型	44	155	51.5	21.436	2024-08-27	R8	8	3	9	113.097	9	9	1	1	80	160	121	9	59	7140	9	5	6	141.372	1.25	63.1315	1	2024-11-25	5.8	5.3	5.6	90.1344	0.203037
混合型						L10	16	11	20	1843.07	5	2	2	1	80	160	121	33	220	26540	16	9	13	980.177	0.531818	14.3999	1		8.7	9.6	7.1	310.49	0.831536
混合型	26	158	50	20.0288	2024-08-28	R2	15.2	9.6	12.4	947.404	7.1	0	1	1	80	120	119	34	135	16000	14	13	12	1143.54	1.20702	16.8883	3	2024-11-21	5.8	9.2	5.8	162.048	0.828956
混合型	41	155	55	22.8928	2024-08-28	L12	12	6	11	414.69	3	4	1	1	60	80	68	33	150	10140	9	8	8	301.593	0.727273	24.452	1	2024-12-12	4.5	5	5.1	60.083	0.855114
混合型	36	145	45	21.4031	2024-08-29	R10	11	8.1	9.4	438.535	8	0	1	1	80	120	94	31	195	18260	9.8	8.1	10.9	453.04	1.03308	41.6386	4	2025-01-09	8.4	6.2	4.1	111.803	0.745053
混合型	48	155	53	22.0604	2024-08-29	R9	13	7	14	667.065	7.5	11	1	1	80	140	119	16	120	14300	13	10	16	1089.09	1.63265	21.4372	1	2024-12-02	9	9.6	5.8	262.386	0.606656
混合型	42	161	62	23.9188	2024-09-02	R10	11.4	9.23	15.1	831.921	9	0	1	1	80	120	113	9	59	6660	12	9	11	622.035	0.74771	8.00557	1	2024-11-29	7.3	5.9	5	112.757	0.864462
混合型	57	158	50	20.0288	2024-09-02	L2	8	3	6	75.3982	7	6	1	1	40	260	182	88	162	29500	3	7	7	76.969	1.02083	391.256	1	2024-12-02	5.8	4.7	3.9	55.6659	0.261708
混合型	21	155	38	15.8169	2024-09-02	L6	16	6	14	703.717	1	0	1	1	60	120	112	39	157	17620	10.3	7	11.6	437.917	0.622292	25.0385	3	2024-11-18	9.7	8.5	4.7	202.902	0.71167
混合型	34	147	39	18.048	2024-09-06	R10	9.2	5.6	8.5	229.294	4.9	2	1	1	100	140	109	15	60	6550	9	5.1	8.7	209.089	0.911879	28.5659	1	2025-01-10	6.7	8.3	4.9	142.675	0.377765
混合型						L7	5.3	6.6	3.7	67.7673	8.3	0	1	1	80	80	80	4	30	2400	5.5	6.1	4	70.267	1.03689	35.4153	1		5.7	4.1	3.6	44.0514	0.349961
混合型	46	163	56.5	21.2654	2024-09-09	R9	8.2	6	7.8	200.936	11.3	4.6	1	1	100	220	154	16	111	17080	10.6	5.4	9.7	290.717	1.44681	85.0021	1	2024-11-28	4.8	3.8	3.7	35.3366	0.82414
混合型	40	159	47	18.591	2024-09-11	R8	6.8	4	6.7	95.4206	6.4	1.8	1	1	80	140	118	18	71	8380	6.6	5	6.5	112.312	1.17702	87.8217	3	2025-01-02	6.3	6.5	3.3	70.7565	0.258478
混合型						R2	9.2	2.8	7.7	103.857	8.7	0	1	1	80	100	81	9	45	3620	7.9	5.2	6.8	146.264	1.40832	34.8557	1		6.5	4.7	3	47.9878	0.537943
混合型	21	155	47	19.563	2024-09-13	L3	14	9.9	11.9	863.592	11.5	3.3	3	1	80	240	178	25	148	26380	14.3	10.3	12.2	940.875	1.08949	30.5468	3	2024-12-27	8.9	9.8	7.3	333.378	0.613963
混合型						L9	10.9	6.6	10.4	391.744	9.6	10.9	2	1	80	180	155	9	64	9900	9.5	6.2	7.7	237.468	0.606181	25.2716	1		7.1	9	5.8	194.056	0.504635
混合型	23	155	60	24.974	2024-09-14	R9	8.1	5.5	8	186.611	9.1	5.2	1	20	80	200	170	40	110	18680	7.5	6	6.7	157.865	0.84596	100.101	1	2025-01-03	0	0	0	0	1
混合型						L9	9.4	4.1	7.8	157.4	9.4	9.7	1	1	100	120	118	7	53	6280	9.1	5.7	6.8	184.682	1.17333	39.8983	1		6.3	5.8	5.7	109.054	0.307153
混合型	21	155	47	19.563	2024-09-14	R10	8	6.8	9.3	264.899	15	5	1	1	120	160	154	9	72	11060	8.6	8.8	10.5	416.073	1.57068	41.7517	2	2024-12-27	5.8	5.6	4.4	74.8285	0.717521
混合型	43	156	51	20.9566	2024-09-19	R1	12.6	7.3	7.8	375.653	5.8	5	1	1	100	180	153	13	101	15420	10.4	9.7	8.6	454.258	1.20925	41.0485	1	2024-12-18	6.3	8	6.2	163.614	0.564454
混合型	33	153	57	24.3496	2024-09-25	R12	10.6	10.4	5.8	334.785	14.9	2	1	1	100	250	102	7	41.48	4216	10.4	9.9	8.4	452.842	1.35264	12.5932	1	2024-12-23	9.2	8.8	5.8	245.865	0.265602
混合型	31	155	45	18.7305	2024-09-29	R12	12.1	7.8	12.6	622.657	11.4	5.1	1	1	70	300	72	23	146.48	10558	11.9	11.8	8.8	647.009	1.03911	16.9564	2	2025-01-20	9.2	10.1	8.1	394.088	0.367087
混合型						L12	11.9	11.7	5.2	379.083	4.4	4.5	1	1	70	500	103	29	100.18	10276	9.8	8.8	7.8	352.21	0.92911	27.1075	3		7.9	10	6.9	285.414	0.247095
混合型	42	158	50	20.0288	2024-10-08	L1	5.8	6.3	4.6	88.0086	6.8	3.5	1	1	100	300	106	8	39.52	4188	6.4	5.4	5.8	104.954	1.19255	47.5863	1	2024-12-31	4.4	5.2	3.2	38.3358	0.564408
混合型	44	152	65	28.1337	2024-10-08	R11远	9	6.3	5.4	160.315	16.1	0	1	1	150	600	205	8	36.2	7404	5.4	6.1	8	137.979	0.86067	46.1839	1	2025-01-22	7.7	7.3	4.9	144.214	0.100434
混合型						R11近	8	11.4	6.2	296.064	11.5	3.5	1	1	120	400	176	13	61.48	10824	9.6	9.9	7.8	388.15	1.31104	36.5597	1		7.3	7.6	7.2	209.155	0.293548
混合型						L12	7.2	8.2	5.7	176.206	14.9	4.7	1	1	150	500	158	26	49	7718	7	7.8	5	142.942	0.811225	43.8011	1		5.5	4.2	3.8	45.9615	0.73916
混合型	26	152	48	20.7756	2024-10-09	L4	16.3	15.1	6.6	850.564	10.2	0	1	1	80	500	113	40	171.8	19404	13.3	16.3	9.7	1101.06	1.2945	22.8131	3	2024-12-24	12	12.4	10.2	794.697	0.0656822
混合型						L11	12.7	5.6	11.2	417.069	3.6	2	1	1	60	200	77	30	38.4	2972	6	7.9	4.9	121.611	0.291585	7.12591	2		7.9	4.9	7.2	145.933	0.650098
混合型	45	154	57	24.0344	2024-10-12	R10	9.5	14	5	348.193	6.5	6.8	1	1	80	100	87	4	28	2440	10	5.8	9.7	294.577	0.846015	7.0076	1	2025-02-12	7.7	9.3	3.7	138.731	0.601568
混合型						R9	11	10.4	5.2	311.478	9.2	0	1	1	80	100	100	9	62	6160	8.2	6	8.2	211.241	0.678187	19.7767	2		9.3	8.7	5.1	216.058	0.306346
混合型	34	160	54	21.0938	2024-10-14	L4	9.9	13.2	6.2	424.228	5.7	0	1	1	100	300	116	12	74.5	8665	15	8	8.4	527.788	1.24411	20.4253	1	2025-01-20	10	10	5.9	308.923	0.271799
混合型						L2	7.8	7.7	4.1	128.934	7.9	3.5	1	1	100	250	102	7	29.4	2995	8	7.1	8.4	249.819	1.93757	23.2289	1		5.3	6.2	2.7	46.4547	0.639702
混合型	47	157	60	24.3418	2024-10-18	L11	20.5	25.1	10	2694.18	13.5	0	2	1	100	250	115	27	149.8	1717.3	28.3	11.7	18.1	3137.98	1.16472	0.637412	2	2025-01-20	17.5	21.1	9	1740.05	0.354144
混合型	47	158	53	21.2306	2024-10-21	R11	11.3	6.2	8	293.467	10.1	0	1	1	100	200	121	12	55	6640	8.1	6.2	7.8	205.102	0.698894	22.6261	1	2025-01-22	10.9	6	6.9	236.279	0.194869
混合型	32	156	49	20.1348	2024-10-29	L2	12.3	3.9	6.7	168.284	5.6	0	1	1	100	300	103	23	79.6	1165	11.6	5.1	8.2	254.004	1.50938	6.92282	1	2025-02-14	7.7	5.1	2.4	49.3481	0.706757
混合型	38	158	55	22.0317	2024-11-11	R10	9.4	7.5	4.8	177.186	8	0	1	1	100	200	106	7	33	3500	10	9	5	235.619	1.32979	19.7533	1	2025-02-17	5.7	5.9	3.7	65.1519	0.632296
混合型						L2	10.1	13.5	7	499.749	7.3	0	1	1	100	500	130	48	73	9460	10.5	13.6	11	822.469	1.64576	18.9295	3		9.3	9.4	5.5	251.752	0.496244
混合型						L8	10.8	12.3	7.2	500.795	4.2	0	1	1	60	200	72	37	57.6	4144	10.1	11.5	9.4	571.67	1.14153	8.27484	1		8.5	7.6	5.8	196.182	0.608259
混合型	20	162	53	20.1951	2024-11-13	R8	19	16	15.3	2435.36	1.19	2.9	1	1	100	300	131	44	106.6	14015	15.4	18.5	14.5	2163.01	0.888169	5.75479	1	2025-02-17	13.1	11.8	9.7	785.098	0.677626
混合型						R12	7.2	6.6	5.1	126.895	17.8	0	1	1	300	600	325	27	27.5	8940	7.3	8.3	5.5	174.487	1.37505	70.4518	2		5.2	5.5	3.6	53.9097	0.575163
混合型						L3	7.7	4.9	6.8	134.337	10.3	4.7	1	1	150	400	164	17	16.1	2640	6.3	6.3	5.6	116.377	0.86631	19.6521	1		4.9	4.5	3.1	35.7906	0.733575
混合型	26	165	65	23.8751	2024-11-14	R5	13	12	6.7	547.265	6.3	3.7	1	1	140	140	140	6	50	7000	10.6	15.4	10.1	863.27	1.57742	12.7909	1	2025-02-11	10.4	11.6	4.1	258.985	0.526766

## Sheet: 致密组
类型	年龄(岁）	身高(cm)	体重（Kg)	BMI(Kg/m2)	手术日期	位置	长径(mm)	左右径（mm)	前后径(mm)	体积(mm3)	浅缘距皮肤距离(mm)	深缘距胸大肌距离(mm)	Adler分级	定位时间(min)	最小功率(W)	最大功率(W)	平均功率（W)	治疗时间(mim)	辐照时间(s)	能量(J)	长径(mm)	左右径(mm)	前后径(mm)	体积(mm3)	消融率	EEF(J/mm3)	VAS	随访日期	长径（mm)	左右径(mm)	前后径(mm)	体积(mm3)	VRR
致密型	47	150	42	18.6667	2024-01-03	R11	4.9	3.8	3.4	33.148	6.4	0	0	1	150	150	150	14	7	1050	4.8	3.6	3.5	31.6673	0.95533	31.6761	2	2024-04-28	3.8	3.6	3	21.4885	0.351741
致密型	22	164	55	20.4491	2024-01-10	R6	14	15.9	10.9	1270.43	5	0	2	5	150	200	169	26	87	14720	14	10.1	5.5	407.203	0.320524	11.5866	3	2024-07-29	5.3	6	3	49.9513	0.960682
致密型						R10	21	20.6	16	3624.14	6.2	6.2	1	10	160	200	172	15	65	11160	20	18.8	13	2559.35	0.706195	3.07935	2		15.6	18	11.3	1661.4	0.541574
致密型	34	147	39	18.048	2024-01-17	R10	12	8.4	5.6	295.561	3	3	1	3	100	100	100	13	45	4500	11.2	8.4	5.2	256.153	0.866667	15.2253	3	2024-09-06	9.2	5.6	8.5	229.294	0.224206
致密型						L7	7	5.8	3.3	70.1518	5	0	1	8	80	100	83	3	12	1000	6.1	6.4	3.4	69.5004	0.990715	14.2548	2		5.3	6.6	3.7	67.7673	0.0339901
致密型	25	154	42	17.7096	2024-01-22	R2	10	12.2	9.8	626.015	4	3.2	1	5	80	100	90	6	28	2520	8.7	12	8.3	453.709	0.724757	4.02546	3	2024-04-28	8.7	11.1	8.3	419.681	0.329599
致密型	21	158	51	20.4294	2024-01-23	R2	14	14.5	12.5	1328.63	6.6	0	1	2	150	220	205	22	78	16010	14	13.1	11.4	1094.72	0.823945	12.05	3	2024-08-31	9.9	8.3	9.2	395.822	0.702083
致密型						R10	16	15.2	9.4	1196.99	2.8	7.5	1	5	130	180	148	11	52	7690	15.3	11.4	8.3	758.007	0.633261	6.42446	3		15.3	5.1	10.9	445.335	0.627954
致密型						L3	14	12.9	10.2	964.532	5.4	1	1	10	130	180	155	14	57	8830	13.5	10.6	8.9	666.85	0.691372	9.1547	4		11	5.2	8.3	248.584	0.742275
致密型	20	160	47	18.3594	2024-01-24	L3	16	17.5	12.2	1788.61	4.1	0	1	2	130	150	139	20	117	16210	13.3	13.7	11.3	1078.08	0.602744	9.06289	2	2024-06-17	11.7	11.9	8.2	597.785	0.665783
致密型	23	150	45	20	2024-01-25	R1	12	12.4	10.1	786.906	9.7	0	1	5	120	180	151	14	72	10890	10.9	8.6	8.9	436.831	0.555125	13.839	3	2024-05-20	5.8	7	3.2	68.026	0.913553
致密型						R5	12	11.3	5.5	390.5	4.7	6.5	1	1	100	120	119	10	52	6200	14	11	4.6	370.917	0.949853	15.8771	3		6	5.8	3.1	56.4858	0.85535
致密型						R9	12	12.6	10.6	839.182	8.3	0	1	1	100	120	101	26	90	9080	11.8	12.3	9.5	721.954	0.860306	10.8201	4		12	10.9	6.9	472.558	0.436882
致密型	21	165	51	18.7328	2024-01-26	L10	16	12.3	9.9	1020.14	25	0	2	20	100	150	108	32	144	15490	12.3	10	6.6	425.057	0.416667	15.1842	4	2024-04-26	12	14.7	6	554.177	0.456763
致密型	35	159	55	21.7555	2024-01-31	L3	12	10.3	8.4	543.621	4	0	1	5	100	150	199	24	106	12570	9.8	9.5	9.1	443.598	0.816006	23.1227	5	2024-07-02	11.3	8.5	6.2	311.808	0.426424
致密型	23	161	55	21.2183	2024-02-02	L12	10	7.8	9.9	404.323	5.3	0	1	5	100	100	100	6	27	2700	8.2	9.6	7.5	309.133	0.764569	6.67783	2	2024-06-17	6.8	7.5	5.1	136.188	0.66317
致密型	32	153	45	19.2234	2024-02-02	L2	10	9.5	4	198.968	2	4.7	1	3	80	100	98	14	65	6400	9.5	11.5	5.2	297.456	1.495	32.1661	4	2024-06-17	10.9	13.4	6	458.861	-1.30621
致密型	45	152	56	24.2382	2024-02-19	R8	9.5	9	5.4	241.746	11.7	3.6	1	1	120	170	161	5	60	9640	9.1	8.8	6.5	272.544	1.1274	39.8766	2	2024-07-09	3.7	4.1	3.4	27.0062	0.888287
致密型	22	170	58	20.0692	2024-02-19	L9	14	11.5	5.5	463.647	12.3	0	1	2	120	150	142	11	64	9090	13	11	5.7	426.785	0.920497	19.6054	2	2024-07-09	11.3	11.4	3.2	215.84	0.534473
致密型						R1	20	20.8	17.2	3746.45	4.5	0	2	1	150	220	208	33	175	36330	16	14.8	12.1	1500.26	0.400447	9.69717	3		21.9	16.6	14.8	2817.17	0.248044
致密型						R8	17.2	20	13.4	2413.58	12.1	0	2	1	150	240	210	22	140	29360	17	20.7	11.2	2063.65	0.855016	12.1645	2		13.4	17.9	9.9	1243.34	0.484855
致密型	19	160	45	17.5781	2024-02-19	L10	20	16.5	13.3	2298.07	7.8	0	2	1	150	150	150	18	96	14400	26	14.2	16.1	3112.33	1.35432	6.26611	3	2024-07-04	10.1	10.9	8.6	495.73	0.784285
致密型	47	160	54	21.0938	2024-02-23	L5	10	10.3	4.3	231.902	9.5	8.3	1	1	120	150	143	7	32	4560	7	10	6	219.911	0.948295	19.6635	2	2024-06-17	8.6	4.9	7.3	161.07	0.305437
致密型	18	166	51	18.5078	2024-02-26	R12	10	11	8.8	506.844	4	5	1	2	120	150	135	17	86	11640	8.1	11.6	6.9	339.462	0.669756	22.9657	3	2024-07-01	10	10	6.7	350.811	0.307851
致密型						L9	12	9	6.2	350.602	8.7	0	1	2	150	180	160	20	89	14250	8.6	11.3	4.7	239.152	0.682118	40.6444	3		9.9	7.5	3.7	143.846	0.589718
致密型	19	148	43	19.6311	2024-02-27	L10	8	8	6	201.062	14.4	0	1	5	100	150	114	10	55	6260	6	6.6	5.5	114.04	0.567187	31.1347	4	2024-05-20	6.8	8.3	3.9	115.252	0.426781
致密型						R11	8	7	7.3	214.047	11	7	1	2	100	100	100	10	47	4700	7.2	7.4	6.9	192.492	0.899295	21.9578	2		7.7	5.1	5.5	113.089	0.471661
致密型						R10	6	6.5	6.5	132.732	6.6	7.3	1	1	100	150	129	8	47	6050	7	6.4	6.1	143.089	1.07803	45.5805	2		4	4.3	3.2	28.8189	0.78288
致密型	28	156	53	21.7784	2024-03-19	R10	19.6	18	11	2031.98	5.3	0	2	1	120	150	147	19	103	15150	12.2	14.6	10	932.634	0.458978	7.45577	2	2024-08-26	13	6.7	15.2	693.203	0.658854
致密型						R12	10	10.8	7.3	412.805	4.5	8.4	1	1	100	100	100	7	33	3300	9	9.4	6.6	292.357	0.708219	7.99408	2		6.1	5.8	7.3	135.232	0.672407
致密型	19	145	35	16.6468	2024-03-25	R1	21	20	12.7	2792.88	3.8	1.4	1	1	120	180	142	17	64	9090	18	17	11	1762.43	0.631046	3.25471	4	2024-09-23	13.9	17.1	7.4	920.961	0.670246
致密型	44	150	50	22.2222	2024-04-11	L4	16	18	14.5	2186.55	7.1	0	2	1	120	150	145	23	107	15510	12.4	13.4	13.7	1191.92	0.545113	7.09337	2	2024-06-24	12.8	15.9	9.8	1044.32	0.522391
致密型						R10	10	10	6	314.159	8.7	0	1	5	150	150	150	17	56	8400	9.3	8.1	5.8	228.768	0.72819	26.738	3		8.6	9.1	5.8	237.666	0.243487
致密型	40	160	50	19.5312	2024-04-16	L12	11	10	7	403.171	15	0	1	5	120	180	155	22	80	12390	12.5	11	5.3	381.573	0.946429	30.7314	3	2024-08-02	7.6	8.1	3.6	116.038	0.712187
致密型	40	165	74	27.1809	2024-04-28	R12	10	8.7	5.9	268.763	2.2	20	1	1	60	80	79	10	56	4460	8.1	4.6	7.6	148.271	0.551677	16.5945	3	2024-09-20	5.6	6.2	4.2	76.3533	0.715909
致密型	40	157	59	23.9361	2024-04-30	L3	11.5	10	6.6	397.411	3.9	10	1	1	100	100	100	8	49	4900	7.8	10	6.7	273.633	0.688538	12.3298	2	2024-09-13	8	4.5	7.1	133.832	0.663241
致密型	21	155	45	18.7305	2024-05-22	R1	17	11.4	7.3	740.756	3.4	6.1	1	1	100	120	119	19	102	12180	18	17.1	10.6	1708.34	2.3062	16.4427	2	2024-09-26	9	9.6	6.7	303.101	0.590822
致密型	31	160	47	18.3594	2024-05-22	L3	15.6	12	5.2	509.692	9.1	0	2	2	120	150	131	22	122	15960	16.7	9.2	4.1	329.827	0.647111	31.313	3	2024-09-13	12.4	4.1	6.7	178.352	0.650078
致密型	31	155	50	20.8117	2024-05-22	R4	11.4	12	8.4	601.678	3.6	2	1	1	100	150	128	15	90	11480	11.6	12.5	7.5	569.414	0.946376	19.08	2	2024-08-19	6.8	4.6	5.8	94.9934	0.842119
致密型	26	165	43	15.7943	2024-05-22	R8	11	12	8.8	608.212	1.7	2.9	2	1	80	120	101	20	77	7800	11.3	12.6	7.2	536.76	0.882521	12.8245	3	2024-09-06	10	6	9	282.743	0.535124
致密型						R9	12	14	5.7	501.398	3.9	3	2	1	100	100	100	18	71	7100	11	12.1	6.1	425.115	0.847859	14.1604	3		12	8.6	12	648.425	-0.293233
致密型						R1	9.8	12	4.8	295.561	6.8	2.5	1	1	80	100	86	3	20	1720	7.2	11.1	3.2	133.907	0.453061	5.81944	2		7.7	5.6	7.2	162.559	0.45
致密型						L9	14.6	10	10	764.454	5.6	0	1	1	100	150	133	9	48	6370	13.8	11.5	7.9	656.451	0.858719	8.33274	2		9.4	6.3	12.1	375.191	0.509204
致密型						L3	11.5	14	10.8	910.434	6	0	2	1	100	150	127	22	118	15030	12	12.8	10	804.248	0.883368	16.5086	3		11.7	7.2	11.4	502.831	0.447702
致密型	35	158	48	19.2277	2024-05-23	L3	8	6.1	5.6	143.089	5.4	0	1	3	120	120	120	5	34	4080	6.8	6	5	106.814	0.746487	28.5137	3	2024-09-19	0	0	0	0	1
致密型	35	162	54	20.5761	2024-05-24	R11	14.2	14	11.3	1176.23	8.2	0	2	1	100	130	107	24	135	14500	11.8	13.5	10.8	900.82	0.765852	12.3275	4	2024-09-09	11.7	7.3	11.6	518.759	0.558966
致密型	20	164	47	17.4747	2024-05-28	R11	17.3	14	10.5	1331.56	4.2	4.5	1	1	120	170	143	11	70	10040	15.7	11.7	8	769.439	0.577846	7.54001	2	2024-09-30	10.3	10.3	8.3	461.053	0.653751
致密型	25	160	60	23.4375	2024-06-04	R3	10	8.2	6.6	283.372	5.2	0	1	1	100	100	100	4	22	2200	6.9	8.4	7.9	239.747	0.846053	7.76366	2	2024-09-09	5.9	3.4	6.2	65.121	0.770192
致密型						R11	14	8.9	4.4	287.058	4.9	5.3	1	1	80	90	89	5	31	2750	7.1	7.6	5	141.267	0.49212	9.57995	2		12.4	6.7	9.9	430.656	-0.500241
致密型						L3	12	10.5	8.8	580.566	4.6	0	2	2	100	120	116	11	58	6720	10.5	8.8	7.6	367.692	0.633333	11.5749	4		9.7	5.2	8.3	219.206	0.622428
致密型	23	166	45	16.3304	2024-06-06	L12	12	10.2	6	384.531	9.2	0	2	1	100	130	113	19	94	10650	9.5	11.1	6.9	380.973	0.990748	27.6961	3	2024-09-30	11.2	8.5	5.3	264.187	0.312963
致密型						L3	8	6.5	6	163.363	1.8	3	1	2	60	100	80	6	25	2000	5.8	5.1	3.9	60.4034	0.36975	12.2427	3		5.1	3.7	2.7	26.6768	0.836702
致密型	40	158	50	20.0288	2024-06-12	R6	10	8.8	8	368.614	3.5	2.5	1	1	100	100	100	5	21	2100	10.3	9.5	5.6	286.911	0.778352	5.69702	1	2024-09-23	4.7	4.8	3.5	41.3434	0.887841
致密型						L9	28	21.4	12.2	3827.63	5.4	0	1	3	80	100	84	20	90	7560	25.4	17.1	7.3	1660.17	0.433732	1.97511	2		6.7	15.2	3.7	197.296	0.948455
致密型	23	163	48	18.0662	2024-06-18	R11	16	15.6	9.7	1267.7	10.5	0	1	1	100	100	100	15	62	6200	10.2	8.5	7.1	322.312	0.25425	4.89076	3	2024-09-30	13.1	12.5	6.8	583.027	0.540089
致密型	22	155	45	18.7305	2024-06-20	L3外侧	15.8	14	7.6	880.232	2.7	4	1	1	60	80	70	8	43	3000	15	13.3	7	731.206	0.830696	3.40819	1	2024-09-26	10.3	9.1	8.3	407.338	0.537238
致密型						L3内侧	12	9	7.6	429.77	3.1	5.1	1	1	80	100	99	10	54	5320	10.6	9.2	7.8	398.279	0.926725	12.3787	2		13.1	10	5.8	397.83	0.0743177
致密型						L6	16	14.8	9.6	1190.29	4.5	0	1	1	100	100	100	8	40	4000	17.3	17.4	9.7	1528.85	1.28444	3.36054	1		11.4	12.1	5.6	404.461	0.660198
致密型						R11	9	8	5.2	196.035	5.3	0	1	1	100	100	100	5	34	3400	7.2	8.1	7.4	225.968	1.15269	17.3438	1		8.2	8.3	5.3	188.871	0.0365438
致密型						R1	21	16	11.6	2040.78	2.5	2.5	2	3	100	150	127	21	130	16540	20	10	11.5	1204.28	0.590107	8.10475	3		12.2	13.1	5.6	468.617	0.770374
致密型	45	160	60	23.4375	2024-06-20	R6	16	11	4.7	433.121	5	0	2	5	100	130	124	13	74	9140	12.8	7	3.5	164.201	0.37911	21.1027	3	2024-09-18	13	3	7.5	153.153	0.646397
致密型						L3	14	13.3	8.6	838.449	4.7	4.7	1	1	100	150	147	12	60	8820	13.7	6.9	6.7	331.622	0.395518	10.5194	2		12.4	11	9.5	678.479	0.190793
致密型	21	165	54	19.8347	2024-06-21	R3	11.8	12	8.3	615.375	2	14.6	3	1	100	150	132	28	160	21160	13.9	9.3	8.4	568.559	0.923923	34.3855	3	2024-07-19	6.7	6.3	5.2	114.926	0.813243
致密型	19	145	40	19.025	2024-06-25	L12	12	9	7.3	412.805	2.6	0	1	2	80	100	88	7	38	3340	7.1	8.8	5.5	179.929	0.43587	8.09098	2	2024-09-26	6.7	7.1	5.8	144.464	0.650043
致密型						R10内	10	10.3	6.3	339.763	3.8	0	1	10	80	80	80	8	46	3680	9.6	8.7	5	218.655	0.643551	10.8311	2		10.3	7.7	4.1	170.259	0.498889
致密型						R10外	11.2	12	3.6	253.338	2.2	0	1	10	80	100	94	7	40	3740	10.3	12.1	4	261.024	1.03034	14.7629	3		13.3	9.8	3.8	259.334	-0.023669
致密型	25	165	50	18.3655	2024-07-02	R12	10	8.9	5.7	265.622	3.3	4.6	1	2	80	100	94	9	50	4680	8.6	7.5	5.7	192.501	0.724719	17.619	2	2024-11-08	6.9	5.6	4.6	93.0665	0.649627
致密型						L4	8	7	6.2	181.793	5.2	0	1	2	100	100	100	5	30	3000	7.2	7.1	5.7	152.568	0.83924	16.5022	2		5.8	7.1	6.3	135.839	0.252782
致密型						L7	16	8.6	5	360.236	1.6	0	2	2	80	100	91	16	66	6020	9.9	11.1	4.4	253.168	0.702785	16.7113	2		9.5	12.5	4.7	292.234	0.188772
致密型	21	172	67	22.6474	2024-07-03	R10	27.8	28	16.3	6643.38	10	0	3	1	80	150	136	42	237	32290	25.4	28	13.9	5176.13	0.779141	4.86048	3	2024-11-04	18.4	9.4	14.1	1276.92	0.807791
致密型	21	155	45	18.7305	2024-07-12	R12	18	21.1	15.1	3002.83	4.4	3	2	1	100	159	112	33	173	19360	16.8	20	13.4	2357.45	0.785077	6.44725	2	2024-09-29	18.8	17.5	14.8	2549.51	0.150965
致密型	29	159	57	22.5466	2024-07-25	L4	16.6	10	4.9	425.895	4.7	3.6	1	1	100	120	112	9	65	7280	10.8	14.5	4.2	344.381	0.808606	17.0934	2	2024-12-11	8	9.3	6.1	237.63	0.442046
致密型	15	162	40	15.2416	2024-07-25	R9	8.7	8	5.5	200.434	3.4	3.4	1	1	80	100	85	5	33	2800	8	5.8	5.1	123.904	0.618182	13.9697	3	2024-10-25	0	0	0	0	1
致密型						R11	9.8	10	5.5	282.22	9.1	0	1	1	100	120	116	6	50	5820	5.8	4.7	4.1	58.5205	0.207358	20.6222	2		6.1	6.8	3.7	80.3598	0.715258
致密型	46	152	46	19.91	2024-07-29	L2	19.1	16	9.1	1456.11	2.5	0	1	1	100	100	100	13	85	8500	15.5	16.2	8.6	1130.69	0.776516	5.83748	2	2024-11-15	15.4	6.1	11.6	570.568	0.608155
致密型	26	157	51	20.6905	2024-08-07	R5	19.3	16.8	10.5	1782.6	4.6	2.9	2	1	60	200	116	19	145	16760	18.7	14.1	15	2070.86	1.16171	9.40198	2	2024-12-11	9.6	14.1	11.2	793.792	0.5547
致密型	23	150	43	19.1111	2024-08-20	R10	13.7	6.4	7.7	353.5	9.8	3.2	1	1	60	120	91	8	38	3460	11.9	7	8.8	383.819	1.08577	9.78783	1	2024-11-21	8.4	7.7	8.1	274.318	0.223996
致密型						L2	12.1	8	10.6	537.254	8.3	0	2	1	100	160	113	26	95	10780	9.5	9	8.1	362.618	0.674947	20.065	2		10	9.1	5.1	243.002	0.547696
致密型	21	160	50	19.5312	2024-08-22	R10	18.3	22.1	12.5	2646.99	2	4	3	1	100	200	140	79	419	58620	17.1	12.4	21.1	2342.6	0.885007	22.1459	4	2024-12-24	19.9	13.1	10.3	1405.92	0.468861
致密型	37	150	42	18.6667	2024-08-22	R6	9.4	8.7	15	642.299	1.9	8	1	1	80	140	105	9	55	5800	9	8.6	8	324.212	0.504769	9.03007	2	2024-12-09	7	6.7	5.9	144.885	0.774427
致密型						R7	8.3	7.9	4.3	147.629	11.2	0	1	1	140	200	188	5	34	6380	8.7	7.5	7.3	249.403	1.68939	43.2164	3		8	6	5	125.664	0.148788
致密型						R9	11	10	6	345.575	11.2	0	1	1	80	140	87	5	35	3060	15	7.2	6.3	356.257	1.03091	8.8548	1		7	6	7	153.938	0.554545
致密型	41	162	52	19.8141	2024-08-26	L12	4	4	5	41.8879	75	0	1	1	80	100	81	7	35	2840	4	3	2	12.5664	0.3	67.8	1	2024-12-26	3.3	3.3	3	17.106	0.591625
致密型						L1	5	3	7	54.9779	13	7	1	1	80	100	87	4	29	2520	6	5	3	47.1239	0.857143	45.8366	2		0	0	0	0	1
致密型	21	158	48	19.2277	2024-08-27	L1	15	10	14	1099.56	4.5	2.8	1	1	80	120	95	26	130	12320	17.9	12.5	14.9	1745.61	1.58756	11.2045	1	2025-01-02	10.5	10.3	8.1	458.68	0.58285
致密型	44	150	67.5	30	2024-08-28	R12	15	11	15	1295.91	15	0	1	1	100	200	189	14	94	17780	17	10	15	1335.18	1.0303	13.7201	1	2025-01-09	9.7	8.6	6.1	266.44	0.794399
致密型	39	145	49	23.3056	2024-08-29	L3	11	8	13	598.997	6	0	1	1	100	160	120	17	103	12400	10	12	9	565.487	0.944056	20.7013	4	2024-11-28	9.1	9.7	9.7	448.315	0.251557
致密型	45	150	50	22.2222	2024-09-03	R3	9.9	6.6	11.5	393.437	8	3	1	5	80	180	109	8	57	6220	9.5	6.5	8.3	268.357	0.682084	15.8094	2	2024-11-28	9.6	8.7	7	306.117	0.221943
致密型						R2	9.3	8.3	5.4	218.25	5.1	5.3	1	1	80	140	93	15	82	7640	9.7	6.3	8.4	268.776	1.23151	35.0058	2		6.1	6.6	5.5	115.94	0.468771
致密型						L9	13.5	5.7	9.3	374.706	7.3	33.9	1	1	100	200	160	11	73	11700	10	5.6	12	351.858	0.939026	31.2245	1		8.3	8.6	5.7	213.035	0.431462
致密型	48	155	54	22.4766	2024-09-05	R12	7.6	6.2	8	197.376	5.2	3.8	1	1	100	120	100	8	55	35520	7.5	6.7	7	184.176	0.933123	179.961	1	2024-12-18	7.2	6	6.5	147.027	0.255093
致密型						R4	9.6	6.2	10	311.646	4.1	2.9	1	1	40	60	51	18	95	4880	8.7	6.2	8.1	228.768	0.734062	15.6588	1		6.6	5.4	5.2	97.0375	0.688629
致密型						L12	8.2	6	8.1	208.665	11	0	1	1	100	140	120	12	65	7800	12.9	9.3	11.3	709.822	3.40174	37.3806	2		6.3	6.1	4.4	88.5364	0.5757
致密型						L2	7.6	4.6	7.8	142.779	2.6	6.5	2	1	40	100	71	38	170	12090	7	7	7.7	197.554	1.38363	84.6763	1		6.8	5.2	4.3	79.6121	0.44241
致密型	31	163	58	21.83	2024-09-06	R8	10	5.2	11	299.498	4.5	2.2	1	1	60	140	92	37	138	12640	14.1	7.6	11.9	667.695	2.22938	42.2039	4	2024-12-03	8	4.6	4.5	86.708	0.71049
致密型						R12	7.1	3.8	9.3	131.378	8.3	0	1	1	80	120	118	10	68	8020	8.5	5.3	6.3	148.605	1.13112	61.0451	1		6.1	6.5	5.1	105.88	0.194086
致密型	45	153	70	29.903	2024-09-20	L2	10.8	12.3	6.6	459.062	13.1	2.4	1	1	120	180	173	16	108	18640	12.6	9.8	13	840.502	1.83091	40.6045	1	2024-12-25	8	8.8	5.9	217.482	0.526247
致密型						L9	10.3	13.2	5.2	370.18	8.7	14.2	1	2	100	120	101	10	88	8880	16.1	6.9	10.6	616.566	1.66558	23.9883	1		8.3	7.5	7.1	231.418	0.374851
致密型	40	157	43	17.4449	2024-09-20	L1	9.7	5	6.4	162.525	1.3	0	1	1	60	80	62	20	70	4340	6.6	5.7	6.3	124.096	0.76355	26.7036	2	2024-12-27	4.5	4.6	1.8	19.5093	0.879961
致密型	27	156	45	18.4911	2024-09-23	R9	10.2	8.6	7	321.511	7.4	4.1	1	1	70	100	83	15	71	5920	9.8	8.8	10.3	465.098	1.4466	18.4131	3	2024-12-17	8.7	7.2	6	196.789	0.387923
致密型	43	153	56	23.9224	2024-09-24	L9	11	14.5	6	501.084	5.2	9.8	1	1	60	200	67	21	48.56	3260	10.7	6.8	9.8	373.351	0.745087	6.50589	1	2024-12-24	9.4	10.6	6.9	359.983	0.281592
致密型	23	170	62	21.4533	2024-09-27	L3	28.6	28	17	7128.06	6.2	0	1	1	70	500	140	67	154.04	22951.9	20.9	20	20.3	4442.94	0.623303	3.21993	1	2025-01-17	22.2	18	14	2929.22	0.589058
致密型	19	161	51	19.6752	2024-09-29	R12	25	24.5	16.7	5355.76	9.4	0	3	1	100	500	111	106	610.92	67880	26.4	25.8	15.8	5634.81	1.0521	12.6742	2	2025-01-02	24	19.5	15.4	3773.68	0.295398
致密型						L4	7.7	13.9	8.8	493.159	3.5	3.9	1	1	60	200	76	43	124	9430	11.9	14.7	6.2	567.877	1.15151	19.1216	1		7.9	11.1	7.3	335.175	0.320351
致密型	44	161	50	19.2894	2024-09-30	R11	20.6	5.6	13.4	809.392	4.5	0	1	1	60	300	80	40	227.48	18152	11.6	16.5	8.1	811.756	1.00292	22.4267	2	2024-12-27	11.6	14.8	6.2	557.327	0.311425
致密型	41	150	47	20.8889	2024-10-08	R5	10	22	16.5	1900.66	12	0	1	1	200	700	253	20	101.36	25618	21.4	22	15	3697.65	1.94545	13.4785	1	2025-01-10	15.4	11.6	12	1122.43	0.409455
致密型	34	159	51	20.1733	2024-10-09	R3	7.4	4.1	4	63.5439	4.7	0	1	5	80	150	80	5	29.16	2344	8	8.4	5	175.929	2.76862	36.8879	1	2025-01-23	4.5	6.2	2.7	39.4427	0.379285
致密型	45	149	53	23.8728	2024-10-10	R10	9.8	8.5	5.1	222.44	6.5	3.5	1	1	80	500	100	11	59.7	5988	8.4	5.8	7.8	198.976	0.894513	26.9196	1	2025-01-10	5.6	6.7	3.9	76.6172	0.655561
致密型	43	158	52	20.83	2024-10-11	L10	9.9	6	14.2	441.645	6	2.6	1	1	80	400	109	26	99.3	10795.2	10.7	8.1	10	453.803	1.02753	24.4432	1	2025-01-22	6	6.6	3.9	80.8646	0.816901
致密型	16	156	55	22.6003	2024-10-11	R12	28	25.7	19.3	7271.89	6.7	0	3	1	200	700	270	81	259.94	70198	27.8	19.6	25.1	7160.99	0.98475	9.65334	3	2025-01-21	23.2	15.1	20.8	3815.28	0.475338
致密型						L8	18.5	19.4	12.1	2273.83	9.7	0	3	1	200	700	214	18	95	20300	15.8	13.2	15.2	1659.87	0.729988	8.92768	3		13.7	6.7	15	720.917	0.68295
致密型	50	150	55	24.4444	2024-10-21	L4	11	4.6	8	211.953	4.7	0	1	1	80	240	100	9	62	6228	10.4	6.4	8.1	282.291	1.33186	29.3839	1	2025-01-07	9.2	9.1	5.4	236.713	-0.116818
致密型	18	168	51	18.0697	2024-10-22	R9	8.9	5	6.1	142.131	8.3	0	2	1	100	400	103	60	130.2	13470	8.2	4.1	5.4	95.0583	0.668808	94.7718	1	2025-01-22	3.8	6.4	5.5	70.0366	0.507239
致密型						R3	13.4	7.1	9.7	483.207	4.5	0	1	1	150	300	157	19	32.3	5075	11.4	7.1	13.7	580.607	1.20157	10.5027	1		8.6	8.7	9.3	364.334	0.24601
致密型	21	155	40	16.6493	2024-10-22	R12	11.2	4.3	11.2	282.425	4.6	0	1	1	60	200	75	23	65.9	4948	9.7	4.5	12.8	292.545	1.03583	17.5197	1	2025-01-20	8.8	9.4	7.7	333.503	-0.180855
致密型						L5	18.4	10.1	16.8	1634.73	2.6	0	2	1	80	250	122	56	168.2	20541	16.7	12.6	16.4	1806.88	1.10531	12.5653	1		15.4	17.4	8.4	1178.55	0.279057
致密型						L11	10.1	4	10.1	213.649	4.5	0	1	1	80	200	108	23	23.5	2536	8.6	4.2	6.1	115.366	0.539976	11.8699	2		6.9	6.2	5.5	123.198	0.423365
致密型	32	158	52	20.83	2024-10-30	R4	13	14.5	7	690.889	3.8	0	1	1	120	300	161	59	40.5	6530	12	9.3	9.4	549.276	0.795028	9.4516	1	2025-02-06	6.7	6.8	4.5	107.348	0.844623
致密型						L10	20.6	22.5	12.4	3009.33	3.6	0	1	2	140	400	205	38	110.5	11679.9	21.9	16.2	18.7	3473.76	1.15433	3.88123	1		22.5	21.6	11.7	2977.29	0.0106483
致密型	38	156	40	16.4366	2024-11-04	L2	13.6	8.3	3.9	230.505	1.8	0	1	1	60	250	78	23	58.9	4605.8	15	6.4	7.8	392.071	1.70092	19.9814	2	2025-02-14	8.9	5.9	4.1	112.726	0.51096
致密型	31	165	56	20.5693	2024-11-05	L7	9.8	13	4.9	326.862	1.9	0	1	1	160	200	193	15	12.2	1972	11.5	11.2	7.7	519.284	1.5887	6.03313	0	2025-02-13	4.5	5.1	2.2	26.4365	0.91912
