# Supplementary material for: Clinical efficacy analysis of high-intensity focused ultrasound ablation in treating fibroadenomas of different breast gland types: a retrospective study
Source: PeerJ. 2026 Apr 10;14:e21025. doi: 10.7717/peerj.21025 (PMC13075401; doi:10.7717/peerj.21025)
Supplement: Supplemental Information 1 [file peerj-14-21025-s001.zip › 001 2025-09-20 Original data of HIFU for different breast types/2025-09-20 Original data of HIFU for different breast types(1).xlsx]

## Sheet: Fatty group
Types	age(year)	high(cm)	weigh（Kg)	BMI(Kg/m2)	Surgery Date	Location	​Long Diameter(mm)	​Transverse Diameter（mm)	Anteroposterior Diameter (mm)	volume(mm3)	Distance between the shallow margin of the fibroadenoma and skin(mm)	Distance between the deep margin of the fibroadenoma and pectoralis major(mm)	Adler blood flow classification of ultrasound	Localization time(min)	Minimum Power(W)	​Maximum Power(W)	Average Power（W)	Procedure time(mim)	Irradiation time(s)	Irradiation ultrasound energy(J)	After Surger ​Long Diameter(mm)	After Surger ​Transverse Diameter（mm)	After Surger Anteroposterior Diameter (mm)	After Surger volume(mm3)	NPV	EEF(J/mm3)	VAS	Follow-up Date	Follow-up ​Long Diameter(mm)	Follow-up ​Transverse Diameter（mm)	Follow-upr Anteroposterior Diameter (mm)	Follow-up volume(mm3)	VRR
fatty type	48	153	61	26.0584	2024-01-11	R4	6.6	8	5	138.23	12.2	2	0	5	150	150	150	4	14	2100	6	7.3	4.8	110.081	0.796364	15.1921	2	2024-07-09	5.3	5.3	2.5	36.7697	0.733996
fatty type						L11​ Periareolar​	3.6	6.5	4.5	55.135	15	0	1	3	150	150	150	3	15	2250	3	6.3	4.9	48.4905	0.879487	40.809	2		0	0	0	0	1
fatty type						L12​ Periareolar​	6.6	6.6	6.1	139.129	19.2	0	1	5	150	150	150	4	22	3300	6.5	6.3	4.9	105.063	0.755148	23.7191	2		4.6	4.5	4.1	44.4378	0.680599
fatty type	40	160	60	23.4375	2024-01-25	L12	8	8.2	6.1	209.523	8.1	3.6	1	5	150	200	187	12	78	14550	8	6.3	5.8	153.058	0.730508	69.4434	3	2024-07-03	4.9	5	4.2	53.8783	0.742853
fatty type	28	158	55	22.0317	2024-01-25	L12	10	7.1	4.6	171.007	6.7	3	1	5	150	180	158	5	28	4410	8	7.4	4	123.988	0.725046	25.7884	3	2024-08-09	4.6	5.8	3.7	51.6876	0.697746
fatty type	20	161	48	18.5178	2024-02-20	R10 outside	22	27.5	14.7	4656.63	3	0	2	1	100	140	126	36	220	27680	13	22.5	13.8	2113.51	0.453871	5.94422	3	2024-07-03	10.7	8.6	6.7	322.816	0.930676
fatty type						R10 inside	26	23	20.7	6481.42	2.6	0	2	1	130	180	158	48	207	32620	23.2	22.8	15.6	4320.62	0.666616	5.03285	5		13.4	23.9	11.9	1995.48	0.692122
fatty type	45	163	57	21.4536	2024-02-28	R12	10	10	6	314.159	4.7	6.3	1	1	120	150	149	7	40	5940	9.4	10.6	5.3	276.508	0.880153	18.9076	2	2024-07-19	6.3	7.9	4.8	125.086	0.60184
fatty type						L12	10	10.2	8	427.257	4.3	0	1	2	150	150	150	11	60	9000	5.1	11.7	7.9	246.821	0.577688	21.0646	2		6.8	7.9	4.7	132.2	0.690583
fatty type	44	170	70	24.2215	2024-03-26	L3	16	14	9.2	1079.03	11.3	4.3	1	5	130	180	149	34	150	22330	14	13	8	762.36	0.706522	20.6945	3	2024-08-02	9.4	9.5	6.6	308.599	0.714004
fatty type	34	151	63	27.6304	2024-04-01	L8	14	14	10	1026.25	4.5	3.5	1	1	100	130	117	16	96	11240	11	13	11.2	838.596	0.817143	10.9525	2	2024-07-12	7	8.4	6.4	197.041	0.808
fatty type	51	156	64	26.2985	2024-04-15	L3	18	14	9	1187.52	12.1	0	2	2	100	120	102	27	160	16280	17.5	13.1	8.5	1020.3	0.859182	13.7092	3	2024-08-02	3	3.1	3.4	16.5562	0.986058
fatty type	36	156	52	21.3675	2024-04-30	R10	17.3	14	12	1521.79	9.3	0	2	1	120	170	127	30	157	20010	14	12.7	10	930.959	0.611753	13.149	3	2024-08-05	10.7	12.1	10.1	684.682	0.55008
fatty type						R12big	12	10.5	8.2	540.982	3.2	5.2	1	1	80	100	96	5	32	3060	11.2	9.5	8.1	451.258	0.834146	5.65638	2		7	8.2	4.1	123.224	0.772222
fatty type						R12small	6	5.6	4.5	79.1681	8.5	2	1	1	100	100	100	2	12	1200	5.9	6.2	4.4	84.2743	1.0645	15.1576	2		3.2	3.9	3	19.6035	0.752381
fatty type	36	160	59	23.0469	2024-05-23	L12	14	10.6	10	777.021	5.7	4.1	1	1	100	120	114	6	36	4100	12.3	10	9.1	586.064	0.754245	5.27657	2	2024-10-12	8.5	10.2	8.2	372.247	0.52093
fatty type	37	150	60	26.6667	2024-05-24	L11	10	7.7	6.2	249.966	15.1	3.7	1	3	100	170	132	9	60	7940	6.2	6.9	5.5	123.198	0.492857	31.7643	3	2024-09-06	4.9	4.5	6.8	78.5084	0.685924
fatty type	52	155	57	23.7253	2024-05-29	R11	12.5	14	8.4	769.69	10.9	8	1	1	100	150	132	17	110	14560	11.8	14.6	7.8	703.604	0.914139	18.9167	3	2024-09-23	9.2	9.3	6.5	291.194	0.621673
fatty type						R6	10	7.8	4.6	187.867	15.1	11.7	1	1	130	130	130	6	40	5200	10.4	7.9	4.3	184.981	0.984638	27.6791	2		7	7.4	3.1	84.0795	0.552453
fatty type						L10	9.8	13	5.9	393.568	9.6	11.9	1	1	100	130	126	6	33	4160	8.9	11.4	5.5	292.184	0.742397	10.57	2		9.5	7.3	4.2	152.509	0.612498
fatty type	36	165	71	26.079	2024-06-12	R6	24	22.7	8.2	2339.1	11	5.2	2	1	80	120	107	30	155	16640	19.7	9.5	8.1	793.731	0.339331	7.11383	3	2024-09-06	17.5	7.8	9.5	678.977	0.709728
fatty type	25	157	52	21.0962	2024-07-01	R1big	20	18	9.8	1847.26	9	0	2	1	100	120	102	30	181	185400	14.5	14.8	9.4	1056.22	0.57178	100.365	3	2024-10-08	18.9	7.3	9.1	657.392	0.644125
fatty type						R1near	10	11	6.4	368.614	8.3	3.8	2	1	100	100	100	8	26	2600	10.8	12.4	6.3	441.758	1.19843	7.05346	2		8.8	4.5	8	165.876	0.55
fatty type						R1foot	8	7.8	6	196.035	7.1	5.6	2	1	120	120	120	4	30	3600	8	8.3	5.2	180.788	0.922222	18.364	3		4.1	2.9	4.9	30.5054	0.844388
fatty type						R2	12	11.7	11	808.646	7.5	3	2	1	120	150	123	19	107	13140	8	9.5	7.4	294.472	0.364154	16.2494	3		10.4	7.9	7.7	331.245	0.59037
fatty type	40	156	62	25.4767	2024-07-02	L11	12	10.4	6.3	411.674	15.6	0	1	3	100	130	129	14	82	10580	10.2	12.8	8.5	581.069	1.41148	25.6999	2	2024-11-18	6.3	4	6.4	84.446	0.794872
fatty type						L12	16	13.5	9.6	1085.73	15.8	0	2	2	130	130	130	12	60	7800	14	9.4	5	344.528	0.317323	7.18408	2		7.1	3	7	78.0686	0.928096
fatty type	37	156	51	20.9566	2024-07-02	R1	10	10.1	5.8	306.724	9.8	0	1	2	100	120	118	74	74	8760	6.2	8.2	5.8	154.395	0.503366	28.5599	2	2024-12-02	3.3	8.1	3.2	44.7865	0.853984
fatty type	21	158	54	21.6311	2024-07-03	L7	16	15.7	7	920.696	5.3	3.1	1	1	100	120	108	27	108	11740	16.4	15.7	6.3	849.342	0.9225	12.7512	2	2024-10-08	6.4	5.3	6	106.563	0.884258
fatty type						L6	21.5	20	11	2476.62	4.5	5.3	1	1	100	100	100	45	177	17700	21.9	18.3	8.9	1867.6	0.754092	7.14683	2		6.6	5.1	12.1	213.254	0.913893
fatty type	41	159	66	26.1066	2024-07-08	L1	11	12	11	760.265	6.9	0	2	3	100	120	117	13	73	8520	8.2	12	8.6	443.09	0.58281	11.2066	3	2024-10-18	5.6	3.3	4.5	43.5425	0.942727
fatty type	37	150	52	23.1111	2024-07-17	L12right	14	11	7.1	572.503	10.2	0	1	1	100	120	117	7	40	4660	8.5	12.9	10.5	602.832	1.05298	8.1397	2	2024-10-21	9.3	5.2	10.1	255.744	0.553287
fatty type						L12left	14	13.4	11.8	1159.08	8.2	0	2	2	120	150	140	8	50	7000	9.8	9.1	5.5	256.82	0.221572	6.03927	3		6.1	4.5	5.6	80.4876	0.930559
fatty type	41	160	48	18.75	2024-07-22	R12	18	18.6	8.9	1560.18	8.3	0	2	1	100	130	110	23	165	18110	18	18.6	7.3	1279.7	0.820225	11.6077	3	2024-10-29	5.7	7.9	3.8	89.5951	0.942574
fatty type	30	160	70	27.3438	2024-07-25	R11	16	11	7.7	709.581	13.4	0	2	1	100	130	120	21	170	20400	12.4	9.4	9.4	573.688	0.808489	28.7494	3	2024-11-04	7.5	4.1	7.2	115.925	0.836629
fatty type						L2	18.3	16	12.5	1916.37	9.5	3.2	2	1	100	150	147	16	133	19540	13.2	13.6	8.9	836.568	0.436538	10.1964	2		11.7	8.2	10.3	517.411	0.730005
fatty type	26	158	56	22.4323	2024-08-20	R4	30	9.6	30	4523.89	6.2	0	1	1	80	160	126	49	334	42140	25	11.9	21.8	3395.8	0.750637	9.31499	2	2024.12.10	10.3	9.3	8.8	441.369	0.902436
fatty type	28	160	59	23.0469	2024-08-21	L1	13	10.9	12.9	957.102	10	0	2	1	140	180	167	38	169	28300	19.9	12.6	18.2	2389.43	2.49652	29.5684	2	2024-11-25	13.2	9.1	9.4	591.21	0.382291
fatty type						L4	9.8	6.9	10.3	364.679	8.1	0	1	1	120	180	159	16	95	15130	8.5	6.8	9.2	278.429	0.76349	41.4885	2		7	7.7	6.4	180.621	0.504714
fatty type	46	160	65	25.3906	2024-09-05	R12	9.5	5.9	8.5	249.456	9.2	0	1	1	80	180	161	15	68	10960	9.1	5.2	8.6	213.08	0.854179	43.9357	2	2024-12-18	5	4.2	3.9	42.8827	0.828095
fatty type	36	148	48	21.9138	2024-09-09	R4	13.9	5	11	400.291	7.5	0	1	1	80	200	160	10	76	11880	12.4	6.1	10.9	431.695	1.07845	29.6784	3	2024.12.10	4.4	4.3	3.2	31.7008	0.920806
fatty type	56	153	67	28.6215	2024-09-10	L4	21	8	18	1583.36	12.4	0	1	10	60	200	169	24	132	22320	16.2	11.3	16.3	1562.35	0.986732	14.0966	2	2024.12.10	12	10	12	753.982	0.52381
fatty type	40	154	58	24.4561	2024-09-24	L1	7.9	9.5	7.9	310.439	6.2	0	1	1	100	250	105	17	50.52	5322	9.2	8	8.9	342.978	1.10482	17.1435	1	2025-01-03	6.1	6.5	4.5	93.4231	0.699061
fatty type						R12	5.4	7.7	3.5	76.1993	11.5	0	1	1	100	300	106	7	18.88	2000	4.2	3.4	4.4	32.8988	0.431746	26.247	1		4.6	5.9	3.6	51.1577	0.328633
fatty type	46	150	57	25.3333	2024-09-30	R10	8.4	9.1	8.1	324.194	10.7	4.9	1	1	80	300	89	16	83.64	7460	8.7	10.4	7.8	369.527	1.13983	23.0109	1	2025-01-02	7.1	6.5	5.1	123.237	0.619866
fatty type	26	147	57	26.3779	2024-10-08	L2	16.9	15.5	9.2	1261.84	4.9	0	1	1	80	599	111	38	179.56	19960	19.4	14.5	10.9	1605.44	1.2723	15.8182	3	2025-01-21	8.1	7.4	6.6	207.138	0.835845
fatty type	45	158	62	24.8358	2024-11-08	L9	10.6	10.6	3.9	229.443	6.5	0	1	1	80	200	103	12	72.6	7380	10	12.2	5	319.395	1.39205	32.1648	1	2025-02-13	5.8	8.1	2.5	61.4967	0.731974

## Sheet: Loose group
Types	age(year)	high(cm)	weigh（Kg)	BMI(Kg/m2)	Surgery Date	Location	​Long Diameter(mm)	​Transverse Diameter（mm)	Anteroposterior Diameter (mm)	volume(mm3)	Distance between the shallow margin of the fibroadenoma and skin(mm)	Distance between the deep margin of the fibroadenoma and pectoralis major(mm)	Adler blood flow classification of ultrasound	Localization time(min)	Minimum Power(W)	​Maximum Power(W)	Average Power（W)	Procedure time(mim)	Irradiation time(s)	Irradiation ultrasound energy(J)	After Surger ​Long Diameter(mm)	After Surger ​Transverse Diameter（mm)	After Surger Anteroposterior Diameter (mm)	After Surger volume(mm3)	NPV	EEF(J/mm3)	VAS	Follow-up Date	Follow-up ​Long Diameter(mm)	Follow-up ​Transverse Diameter（mm)	Follow-upr Anteroposterior Diameter (mm)	Follow-up volume(mm3)	VRR
loose type	22	160	50	19.5312	2024-01-05	L7	11.3	14.9	9.5	837.504	2.7	2.6	1	1	160	200	198	58	106	20980	11.8	13.8	9.8	835.576	0.997697	25.0506	3	2024-04-16	8.5	6.3	6.8	190.663	0.772343
loose type	34	153	48	20.5049	2024-03-11	L12	10	10	7	366.519	3.5	2.6	1	1	120	180	172	10	47	8100	9.8	7.1	8.7	316.958	0.86478	22.0998	2	2024-06-28	5	3.9	3.3	33.6936	0.908071
loose type	39	155	47	19.563	2024-05-13	R10	14	18	7.1	936.823	4.6	4.7	2	2	100	120	120	23	145	17380	11.1	11.7	6.3	428.399	0.457289	18.5521	3	2024-07-31	10.9	8.2	4.5	210.597	0.775201
loose type	35	155	70	29.1363	2024-05-16	R9	15.8	12	14.2	1409.7	7.6	0	2	1	120	180	157	35	222	34890	10.3	11.3	10.9	664.264	0.471211	24.75	3	2024-08-16	9.4	11.1	8.1	442.522	0.686087
loose type	40	162	70	26.6728	2024-05-20	R12	10	8.4	8.2	360.655	7.1	3.2	1	1	80	120	115	4	28	3220	11.1	7.2	5.1	213.415	0.591742	8.9282	2	2024-09-26	6.8	5.1	9.1	165.241	0.541829
loose type						L12	10	8.1	7.1	301.122	4.9	5.6	1	1	100	120	116	7	45	5220	9.1	8.2	6.5	253.961	0.843384	17.3352	2		5	4.5	4	47.1239	0.843505
loose type						L3	9	6.8	5.2	166.63	8.7	9.5	2	5	100	120	119	14	77	9200	8.5	6.5	5.7	164.894	0.989583	55.2121	2		6.5	6	4	81.6814	0.509804
loose type	37	160	57	22.2656	2024-05-24	R10	10	9.8	8.8	451.552	7.8	5	2	5	100	150	146	19	116	16900	7.2	6.9	6.4	166.479	0.368683	37.4265	3	2024-09-20	0	0	0	0	1
loose type	26	163	51	19.1953	2024-05-24	R8	16.5	16	8.8	1216.42	4.5	2	3	1	100	150	129	43	244	31370	17.8	10.9	8	812.709	0.668113	25.7887	4	2024-09-20	10.5	9.5	5.5	287.259	0.763849
loose type						L1	10	7.4	7.3	282.848	6.1	3.9	1	3	120	150	147	9	50	7350	6.8	7	4.9	122.124	0.431766	25.9857	2		7.1	6.2	8.4	193.61	0.315498
loose type	34	155	53	22.0604	2024-05-28	L11	10	8.5	7.3	324.893	9.6	2.6	1	1	100	120	115	17	74	8500	7	7.8	6.9	197.261	0.607156	26.1625	2	2024-09-06	5.1	5.2	6.4	88.8694	0.726466
loose type	46	158	60	24.0346	2024-05-31	L1	10	7.1	5.6	208.183	7	5.6	2	10	100	170	145	20	60	8690	7.9	8.5	4	140.639	0.675553	41.7421	2	2024-09-18	5.9	3.9	5	60.24	0.710639
loose type						L12	10	6.7	3.5	122.784	12.6	0	1	3	150	170	162	7	44	7120	8	5.7	4	95.5044	0.777825	57.9881	2		5.5	2.8	4.7	37.8981	0.691343
loose type	26	155	47	19.563	2024-06-25	R1	15	20	9	1413.72	7.2	0	1	2	100	130	121	40	150	18080	14.7	10.1	8.1	629.684	0.44541	12.789	3	2024-11-19	18.8	15.4	5.7	864.076	0.388791
loose type	35	163	53	19.9481	2024-06-26	L2	11	6	10	345.575	2.7	0	2	3	80	100	86	16	85	7300	15.3	12.9	6.6	682.062	1.9737	21.1242	3	2024-09-24	10.2	8.5	4.7	213.361	0.382591
loose type	47	150	48	21.3333	2024-07-02	L1	12	6.7	4.4	185.228	10.1	5.8	1	3	100	120	118	12	48	5640	7.2	8	5	150.796	0.814111	30.4489	2	2024-10-08	6.5	5.2	6.3	111.495	0.398066
loose type						L10	10	7.1	4.5	167.29	10.6	0	1	3	120	120	120	10	47	5640	9.1	6.8	4.2	136.081	0.813446	33.7139	2		7.9	8	5	165.457	0.0109546
loose type						R11	8	7.8	6.7	218.906	8.3	2.8	1	2	120	120	120	8	40	4800	9.1	7.3	5.5	191.305	0.873912	21.9272	2		4.8	3.6	3.7	33.4768	0.847072
loose type	19	158	44	17.6254	2024-07-10	L11	48	46	20	23122.1	2.7	0	3	1	100	140	132	121	568	74720	39.3	23.6	12.8	6216.03	0.268835	3.23154	4	2025-01-06	28.9	26.8	13.8	5596.42	0.757962
loose type	34	160	55	21.4844	2024-07-11	L2	13	16.8	10	1143.54	10.6	3.3	2	1	100	150	143	19	106	15120	16.8	18.3	9.6	1545.36	1.35138	13.2221	1	2024-10-15	13	4.5	5.7	174.594	0.847321
loose type	20	160	56	21.875	2024-07-11	R12	12	13.6	10.2	871.603	4.1	5.5	3	1	100	130	110	19	100	10950	13	10.2	8.5	590.148	0.677083	12.5631	3	2024-10-10	5.7	6.4	4.9	93.5943	0.892618
loose type						L10	13.9	14	7.9	804.949	9	2	2	1	100	150	114	27	156	18110	9.6	8.8	6.3	278.672	0.346198	22.4983	3		6.5	7	3.8	90.5302	0.887533
loose type	41	160	65	25.3906	2024-07-19	L11	20	14.2	10.7	1591.11	9.6	2	2	10	100	200	163	40	121	19750	12.6	17.4	8.9	1021.66	0.642107	12.4127	2	2024-10-30	13	9.6	8.7	568.503	0.642701
loose type						L2	17	10.9	11.2	1086.66	13.2	0	2	2	100	200	177	11	63	11180	11.2	13.4	9.1	715.093	0.658068	10.2884	2		15.2	10.8	9.1	782.181	0.280194
loose type	55	157	60	24.3418	2024-07-30	L12	12	10.4	7.7	503.157	5.1	5.6	1	2	100	120	119	11	60	7120	11.1	11.5	6.8	454.494	0.903284	14.1506	2	2024-11-04	11.1	8.4	8.3	405.209	0.194668
loose type	22	160	66	25.7812	2024-07-31	L1	14	13.5	12	1187.52	4	12.5	2	2	100	180	165	29	213	35080	15.2	10.4	10.3	852.536	0.717912	29.5405	3	2024-11-18	8.1	3.9	6	99.2429	0.916429
loose type						R12	20	12.2	10.7	1367.01	7.6	6.7	2	1	100	250	185	57	250	4140	12.8	9.3	8	498.634	0.364762	3.0285	4		12.7	12.7	10.9	920.519	0.32662
loose type						R11	12	12	9.7	731.363	7.2	11.4	2	1	150	200	191	6	51	9730	8.6	10	9	405.265	0.554124	13.3039	3		6.8	5.6	8.1	161.503	0.779175
loose type	24	162	54	20.58	2024-08-01	R7	14	10.4	11.5	876.714	5.7	6.7	3	1	100	200	166	37	204	33880	9.6	9.9	8.6	427.96	0.488141	38.6443	4	2024-11-18	7.1	3.9	6.9	100.039	0.885893
loose type	38	155	55	22.8928	2024-08-01	R10	12	12	9.4	708.743	7.1	3.1	1	1	100	150	140	17	125	17550	8.3	7.2	7.4	231.548	0.326702	24.7621	2	2024-11-07	6.6	8.1	7.1	198.74	0.719588
loose type	43	145	42	19.9762	2024-08-01	L6	14	10.8	14.8	1171.69	1.4	0	1	1	80	120	107	16	105	11260	16.3	16.1	9.9	1360.34	1.16101	9.61006	3	2024-12-25	10.3	8.8	5.6	265.77	0.773173
loose type	48	158	56	22.4323	2024-08-05	R9	12.2	6.8	10.5	456.096	7.7	5.1	1	3	100	250	181	23	151	27330	9.4	8.3	7.5	306.384	0.671752	59.9215	4	2024-11-20	10.6	7	7.7	299.153	0.344102
loose type	38	165	82	30.1194	2024-08-09	R1 deep	13	8.3	10.3	581.912	26	0	1	5	100	250	232	13	92	21380	10	8.8	12	552.92	0.950179	36.741	3	2024-11-12	9.2	6.2	5.6	167.25	0.712585
loose type						R1 shallow	12.4	7.9	12	615.501	5.8	12	1	1	100	250	217	16	124	26940	10.4	8.6	11.3	529.187	0.859766	43.7692	1		10	6	6.1	191.637	0.688648
loose type						L11	9.1	8.4	8.7	348.208	7.9	0	1	3	100	250	229	13	88	20160	8.9	8.8	8	328.066	0.942156	57.8965	1		9.6	4	5.7	114.605	0.670871
loose type	33	160	62	24.2188	2024-08-21	R10	14	9.1	12	800.478	7.4	0	2	1	100	180	148	26	171	15240	9.5	9.6	9.1	434.545	0.542857	19.0386	2	2024-11-29	5.2	8.4	5.1	116.641	0.854286
loose type	52	162	67	25.5296	2024-09-05	L3	7.2	5.6	7.5	158.336	14	4	1	1	100	100	100	7	41	4100	4.6	2.6	6.8	42.5832	0.268942	25.8943	1	2025-01-10	3.4	4.2	3.1	23.1787	0.853611
loose type						R11	8.3	4.1	4.9	87.3085	17	1	1	1	100	160	145	7	36	5220	6.1	3.7	4	47.2705	0.541419	59.788	2		3.6	5	3.9	36.7566	0.579003
loose type	59	155	57	23.7253	2024-09-09	R12	5.3	3.8	5.6	59.0536	11.5	5.8	1	3	80	160	144	30	97	13940	7.1	5.1	7	132.717	2.24739	236.057	1	2024-12-09	3.9	4.9	4.3	43.0257	0.271413
loose type	55	158	63	25.2363	2024-09-19	L2	12.9	5.5	9.5	352.919	17.3	5.7	2	1	100	180	153	14	101	15420	13.7	9.3	9.9	660.446	1.87138	43.6928	1	2024-12-25	9	8.8	6.8	281.989	0.200979
loose type	27	167	67	24.0238	2024-09-19	R1	17.4	8.9	18.2	1475.74	7.4	0	1	1	100	150	134	34	216	28990	13.8	12.2	13	1145.99	0.776554	19.6444	3	2024-12-27	7.2	7.8	8.8	258.767	0.824653
loose type	35	165	55	20.202	2024-09-26	R12	10.1	10.7	6.3	356.488	9.3	0	1	1	80	500	106	20	93.2	9852	10.4	9.9	8.4	452.842	1.27029	27.6363	1	2025-01-03	8.2	9	6.4	247.306	0.30627
loose type	34	158	54	21.6311	2024-10-31	L3	18	8.6	15.5	1256.32	4.3	0	1	1	80	250	121	47	162.8	19688.9	17.8	16.5	11.3	1737.72	1.38318	15.6718	1	2025-02-14	5.7	8.7	3.8	98.668	0.921463
loose type	47	151	60	26.3146	2024-11-08	R10	10.5	14.7	5.5	444.496	4.5	9.7	1	1	60	200	89	18	34.8	3079.9	8.5	9.3	7.3	302.151	0.67976	6.92897	3	2025-02-10	7.5	10.1	4.3	170.549	0.616309
loose type						L3	6.7	7.2	3.8	95.9819	11.3	3.4	1	1	246	260	245	31	6.9	1689.9	7.5	5	6.7	131.554	1.37061	17.6064	1		5.4	6	3.3	55.9832	0.416732
loose type	43	158	52	20.83	2024-11-08	R9	12.1	10.8	7.3	499.494	4.1	2.3	1	1	80	200	84	11	61.2	16219.9	13.8	11.9	10.2	877.051	1.75588	32.4726	2	2025-02-14	10	9.6	7.7	387.044	0.225128
loose type						L10	10.5	9.5	5.4	282.036	7.7	0	1	1	80	200	82	27	59	4840	10	11	7.8	449.248	1.59287	17.1609	1		10	8	5	209.44	0.257403
loose type	33	158	55	22.0317	2024-11-14	R1	15.2	6.3	10.5	526.468	11.4	0	2	1	120	150	148	13	78	11520	14.5	7	9.3	494.251	0.938805	21.8817	1	2025-02-14	7	8.9	4.7	153.315	0.708786
loose type						L10	10	6	11	345.575	11.2	0	1	1	120	250	122	27	69.8	8520	9.5	5.4	11.3	303.525	0.878318	24.6545	2		7.5	7.9	4.8	148.911	0.569091

## Sheet: Mixed group
Type	age(year)	high(cm)	weigh（Kg)	BMI(Kg/m2)	Surgery Date	Location	​Long Diameter(mm)	​Transverse Diameter（mm)	Anteroposterior Diameter (mm)	volume(mm3)	Distance between the shallow margin of the fibroadenoma and skin(mm)	Distance between the deep margin of the fibroadenoma and pectoralis major(mm)	Adler blood flow classification of ultrasound	Localization time(min)	Minimum Power(W)	​Maximum Power(W)	Average Power（W)	Procedure time(mim)	Irradiation time(s)	Irradiation ultrasound energy(J)	After Surger ​Long Diameter(mm)	After Surger ​Transverse Diameter（mm)	After Surger Anteroposterior Diameter (mm)	After Surger volume(mm3)	NPV	EEF(J/mm3)	VAS	Follow-up Date	Follow-up ​Long Diameter(mm)	Follow-up ​Transverse Diameter（mm)	Follow-upr Anteroposterior Diameter (mm)	Follow-up volume(mm3)	VRR
mixed type	32	157	52	21.0962	2024-01-02	L11	12.8	11.5	6.5	500.979	4.6	8	1	1	100	220	197	18	100	19730	11.9	11.3	6.5	457.654	0.913519	39.3829	3	2024-04-25	10.8	7.7	7.7	335.277	0.330757
mixed type						R10	16	14.8	9.4	1165.49	6	4.5	1	1	150	200	182	11	41	7450	16.2	13	8.8	970.375	0.832591	6.39217	3		10.5	12.3	7.3	493.646	0.576447
mixed type	32	158	56	22.4323	2024-01-11	R10	10	12	8	502.655	4.3	13.7	1	5	150	150	150	6	25	3750	9	12	8	452.389	0.9	7.46039	2	2024-05-17	8.6	7.8	4.3	151.029	0.699538
mixed type	34	162	70	26.6728	2024-01-16	L12	10	8	5	209.44	7.4	10.6	1	5	150	200	180	10	46	8260	9	7.2	5.4	183.218	0.8748	39.4386	3	2024-05-13	6.6	7	4.1	99.1801	0.52645
mixed type	26	164	56	20.8209	2024-01-19	R9	18	21.6	19.3	3929	4.5	0	1	5	150	200	180	19	92	16550	14.1	22.5	20.4	3388.68	0.862478	4.21227	3	2024-04-26	13.6	15	7.2	769.062	0.80426
mixed type						R6	18	14.3	11.3	1522.95	7.1	3.4	1	5	120	150	144	5	24	3450	17	11.1	12.7	1254.8	0.823927	2.26534	2		11	9.5	5.5	300.938	0.802398
mixed type						L6	19	16	10.8	1719.08	6.3	0	1	5	150	150	150	14	51	7650	18.1	15.6	9.1	1345.37	0.782613	4.45006	3		12.7	9.8	7.6	495.27	0.711898
mixed type	40	157	71	28.8044	2024-01-22	R10	20	14.4	14.2	2141.31	8.2	4.9	2	8	150	220	209	34	181	37790	18.6	12.7	14	1731.58	0.808656	17.6481	3	2024-05-15	17.1	15.4	10.6	1461.58	0.317438
mixed type						L2	9	6.7	5	157.865	6.7	0	1	10	150	180	173	3	17	2940	8.1	7.2	4.1	125.199	0.793075	18.6235	2		5.3	5.8	4.6	74.039	0.530998
mixed type	43	155	65	27.0552	2024-01-25	R8	12.8	9.8	8	525.442	8.4	3.4	1	1	120	180	157	9	43	6750	9.8	9.7	7.7	383.254	0.729395	12.8463	4	2024-05-20	8.3	8.6	7.8	291.521	0.445189
mixed type	43	154	47	19.8178	2024-01-29	L11	13	12.3	10	837.234	4.4	0	1	1	120	150	142	12	70	9950	10.3	11.6	9	563.036	0.672495	11.8844	2	2024-09-09	5.8	4.4	6.1	81.5097	0.902644
mixed type	25	160	53	20.7031	2024-01-30	R12	13	13.5	11	1010.81	10.4	5	1	1	150	180	166	17	94	15650	13.9	10	11.2	815.139	0.806423	15.4827	2	2024-04-28	10.6	12.9	8	572.775	0.433349
mixed type	27	165	46	16.8962	2024-02-02	R10	16	17.7	11.5	1705.26	8.3	0	1	2	130	180	140	16	80	11200	12.2	15.5	12.2	1207.95	0.70837	6.56793	4	2024-07-25	14.8	16.2	8.9	1117.29	0.344797
mixed type	34	160	53	20.7031	2024-03-06	L12	10.5	12	6.8	448.619	6.2	3	1	5	100	130	116	10	66	7670	8	11.5	6.5	313.112	0.697946	17.0969	3	2024-06-28	9.4	10.9	4.2	225.321	0.497745
mixed type	34	155	64	26.6389	2024-03-18	L12	10	8.4	5.5	241.903	11.2	5.6	2	5	150	180	162	20	114	18420	7.3	12	5.4	247.683	1.0239	76.1463	3	2024-07-22	6.3	9.2	5.1	154.774	0.360182
mixed type	51	160	64	25	2024-03-19	L5	10	8.7	6.4	291.54	7.4	0	1	5	120	150	149	16	92	13740	8.1	9.2	7.1	277.032	0.950237	47.1291	2	2024-07-17	8	7.1	5.6	166.546	0.428736
mixed type	35	160	56	21.875	2024-04-10	R11	12	12.5	9	706.858	10.1	0	1	1	100	120	105	15	84	8780	10.8	13	7.6	558.701	0.7904	12.4212	3	2024-07-12	9.9	11	7.5	427.649	0.395
mixed type						R3	10	8	8	335.103	5.7	5.4	1	1	80	100	98	6	38	3720	9.3	8	5.1	198.674	0.592875	11.1011	2		4.6	4.2	4.5	45.5217	0.864156
mixed type	30	150	53	23.5556	2024-04-15	R4	20	12.5	8.7	1138.83	9.5	9.4	2	1	100	120	113	21	133	15080	19.2	12.3	9	1112.88	0.977214	13.2417	2	2024-08-30	14.6	6.2	12.9	611.41	0.463123
mixed type	46	160	63	24.6094	2024-04-15	R9	14	12.4	8	727.174	11.2	9.1	2	1	120	120	120	24	134	16080	12.6	11.3	9.4	700.77	0.96369	22.113	2	2024-08-05	11.1	6.1	11.9	421.889	0.419824
mixed type	53	160	58	22.6562	2024-04-16	R8	14	10	5	366.519	6.8	0	2	5	100	150	126	34	137	17230	10.6	9.4	5.4	281.725	0.768651	47.0098	3	2024-08-31	0	0	0	0	1
mixed type						L2	10	9.4	9.3	457.73	7.6	2.8	1	5	100	130	125	16	72	9000	8.7	8.3	8.7	328.939	0.718631	19.6622	2		10	7.2	4.6	173.416	0.621139
mixed type	47	154	57	24.0344	2024-04-24	R9	10	10	7	366.519	4.5	8.4	1	1	100	150	143	18	115	16460	5.5	9.8	5.3	149.576	0.4081	44.909	3	2024-08-02	5.1	5.2	5.1	70.8178	0.806783
mixed type	52	161	52	20.061	2024-06-03	L1	8	18	6.9	520.248	8.9	6.1	1	1	100	120	106	13	74	7840	7.4	17	5	329.344	0.633052	15.0697	2	2024-09-09	15.6	4.6	12.4	465.911	0.104444
mixed type	44	152	52	22.5069	2024-06-13	R9	9	10	7.3	344.004	10.4	0	2	5	100	150	148	29	156	23040	7.7	8.6	7.8	270.447	0.786174	66.9759	3	2024-09-12	6.6	5.1	9.1	160.381	0.533781
mixed type	25	165	60	22.0386	2024-06-18	R11	17	10.8	9	865.195	8.5	3.2	2	5	100	150	108	22	95	10270	10	9.4	9.2	452.808	0.52336	11.8702	4	2024-09-20	14.4	6.6	10.3	512.557	0.407582
mixed type						L3	10	10	7	366.519	5.6	8.1	1	2	80	100	98	9	41	4000	7.4	9.4	4.8	174.823	0.476983	10.9135	2		8.6	4.4	7.4	146.616	0.599977
mixed type	23	170	55	19.0311	2024-06-20	R12	26	23.5	13.5	4318.9	10.8	0	2	1	100	170	141	35	215	30220	23.4	24.3	14.8	4406.39	1.02026	6.99714	3	2024-09-29	17.7	15.3	15.1	2141.12	0.504245
mixed type	24	163	48	18.0662	2024-06-21	R12	13	14	6.9	657.535	10.4	0	2	1	100	100	100	16	70	7000	11.1	11.1	6.3	406.429	0.61811	10.6458	3	2024-09-26	7.2	4.5	7.7	130.627	0.801338
mixed type						L1	24	14.3	12.7	2282.18	8.5	0	3	1	100	150	118	45	200	23610	17.6	17	10.4	1629.27	0.713911	10.3454	4		14.1	9.2	15.1	1025.61	0.5506
mixed type						L3	11.3	12	9.5	674.5	5	3.1	1	1	100	100	100	10	40	4000	8.2	6.3	5.2	140.655	0.208533	5.93032	2		5.9	6.1	7.3	137.564	0.796051
mixed type	28	165	65	23.8751	2024-06-26	L4 outside	19	18	12	2148.85	7.4	0	2	1	100	130	116	32	175	20290	14.6	11.9	9.5	864.215	0.402176	9.44226	3	2024-09-25	11.9	13.8	8.8	756.671	0.647871
mixed type						L4 inside	8	8	5	167.552	8	0	1	1	130	130	130	9	55	7150	8.2	8.1	4.7	163.454	0.975544	42.6734	2		4	4.8	3.9	39.2071	0.766
mixed type						L1	9	6	5	141.372	12.3	3.2	1	1	100	120	114	10	60	6840	9.8	9.1	3.9	182.109	1.28816	48.3831	2		7.5	4.9	4.2	80.8175	0.428333
mixed type	18	157	52	21.0962	2024-06-28	L9	14	12	7	615.752	5.4	0	2	3	100	130	110	24	117	12900	9.6	10.2	6.3	323.006	0.524571	20.95	2	2024-10-08	8.4	4.8	7.2	152.003	0.753143
mixed type						R2	13	10	7	476.475	7.6	0	2	5	100	120	115	19	84	9660	10.1	11.2	11.3	669.293	1.40468	20.2739	2		0	0	0	0	1
mixed type						R1	14	16	11	1290.15	6.5	0	2	2	100	130	106	12	65	6860	5.8	5.2	4.5	71.0628	0.0550812	5.31722	2		8.5	8.3	7.5	277.049	0.785258
mixed type						R9 outside	8	5	10	209.44	5.5	0	2	3	80	120	98	17	85	8360	6.6	5.9	4.9	99.9058	0.477015	39.9161	2		6.6	4.5	7.5	116.632	0.443125
mixed type						R9 inside	17	14	12	1495.4	5.8	0	2	2	120	160	149	39	154	22980	13.6	13.8	10.3	1012.17	0.676857	15.3671	3		0	0	0	0	1
mixed type	28	165	45	16.5289	2024-07-08	L1	12.5	12.5	16	1309	5.7	0	1	1	100	120	114	17	103	11760	12	13.9	9.7	847.162	0.647184	8.98398	3	2024-10-11	10.4	9.6	5.1	266.608	0.796326
mixed type						R12	11.5	6.4	14	539.516	6.8	0	1	1	100	120	104	11	57	5940	11.9	9.3	7.2	417.216	0.773315	11.0099	0		7.6	9.7	4.7	181.419	0.663738
mixed type	41	157	54	21.9076	2024-07-12	L3	12	11.7	9.7	713.079	6.6	5.2	2	1	100	150	143	17	104	14910	11.7	12.1	9.2	681.958	0.956357	20.9093	2	2024-10-29	11.1	6.5	10.1	381.554	0.46492
mixed type	18	163	41	15.4315	2024-07-18	R2	13.7	18	11.3	1459.05	4.2	3	2	1	100	130	111	17	102	11280	10	12.5	7.4	484.329	0.331948	7.73106	2	2024-10-18	11.9	12	6.4	478.527	0.672028
mixed type	20	169	56	19.6072	2024-07-23	R4	14.3	16	6	718.796	4.6	0	2	1	100	150	124	33	180	22240	13.3	12.7	8.1	716.373	0.996628	30.9406	3	2024-10-23	7.1	5.8	6.8	146.62	0.79602
mixed type	47	160	61	23.8281	2024-07-23	R12	14	13.7	7.2	723.069	9.4	0	2	1	100	150	131	16	123	16120	13.5	13.2	7.5	699.79	0.967805	22.2939	3	2024-10-21	12.1	5.4	9.7	331.856	0.541045
mixed type	34	165	72	26.4463	2024-07-23	R12	11	9.3	8.8	471.365	14.2	0	2	20	120	150	143	25	130	18610	11.2	9.1	8.5	453.604	0.962321	39.4811	3	2024-10-24	6.6	7.7	6.7	178.282	0.621774
mixed type	48	160	60	23.4375	2024-07-29	L2	10	12	6.9	433.54	13.6	0	2	2	100	100	100	5	34	3400	8.6	6.7	5.8	174.985	0.403618	7.84242	0	2024-11-25	10	9.4	5.9	290.388	0.330193
mixed type	35	158	54	21.6311	2024-08-01	R3	12.6	16	9.9	1045.02	4.1	2	1	1	100	150	129	15	104	13380	12.2	11.7	10	747.385	0.715188	12.8036	0	2024-11-13	10.4	9.4	9.7	496.514	0.524876
mixed type	52	151	50	21.9289	2024-08-07	R7	10.7	3.8	8.6	183.09	4.3	0	1	1	100	120	114	9	47	5380	10	10	5.1	267.035	1.45849	29.3845	4	2024-12-17	6.4	7.4	5.2	128.948	0.295714
mixed type	35	165	54	19.8347	2024-08-08	R9	14.8	6.6	10.7	547.253	7.8	0	1	3	100	160	150	13	94	14140	12.8	12.6	7.6	641.79	1.17275	25.8381	2	2024-11-12	9.1	5.5	9.7	254.199	0.535499
mixed type						R1	7.7	5.7	7.8	179.25	6.2	0	1	2	80	100	82	10	51	4180	7.6	5.9	6	140.869	0.785881	23.3194	6		5.1	4.3	5.2	59.7091	0.666895
mixed type	44	150	50	22.2222	2024-08-15	L2	9.2	7.8	7.8	293.073	7.7	3.4	1	2	80	140	134	7	64	8600	11.2	7.5	7	307.876	1.05051	29.3442	7	2024-11-14	9	5.5	8.1	209.937	0.28367
mixed type	43	157	58	23.5304	2024-08-15	R2	16	5.6	7.5	351.858	8.5	7.5	1	1	80	100	82	10	66	5400	13	9.1	9.7	600.835	1.7076	15.3471	7	2024-11-27	8.3	9.7	6.1	257.145	0.26918
mixed type	33	160	55	21.4844	2024-08-27	L10	13.6	5.4	15.4	592.178	7.2	7.3	1	1	80	140	108	29	145	15680	13	5.8	12	473.752	0.800017	26.4785	1	2024-12-05	11	9.6	7.1	392.573	0.337068
mixed type	44	155	51.5	21.436	2024-08-27	R8	8	3	9	113.097	9	9	1	1	80	160	121	9	59	7140	9	5	6	141.372	1.25	63.1315	1	2024-11-25	5.8	5.3	5.6	90.1344	0.203037
mixed type						L10	16	11	20	1843.07	5	2	2	1	80	160	121	33	220	26540	16	9	13	980.177	0.531818	14.3999	1		8.7	9.6	7.1	310.49	0.831536
mixed type	26	158	50	20.0288	2024-08-28	R2	15.2	9.6	12.4	947.404	7.1	0	1	1	80	120	119	34	135	16000	14	13	12	1143.54	1.20702	16.8883	3	2024-11-21	5.8	9.2	5.8	162.048	0.828956
mixed type	41	155	55	22.8928	2024-08-28	L12	12	6	11	414.69	3	4	1	1	60	80	68	33	150	10140	9	8	8	301.593	0.727273	24.452	1	2024-12-12	4.5	5	5.1	60.083	0.855114
mixed type	36	145	45	21.4031	2024-08-29	R10	11	8.1	9.4	438.535	8	0	1	1	80	120	94	31	195	18260	9.8	8.1	10.9	453.04	1.03308	41.6386	4	2025-01-09	8.4	6.2	4.1	111.803	0.745053
mixed type	48	155	53	22.0604	2024-08-29	R9	13	7	14	667.065	7.5	11	1	1	80	140	119	16	120	14300	13	10	16	1089.09	1.63265	21.4372	1	2024-12-02	9	9.6	5.8	262.386	0.606656
mixed type	42	161	62	23.9188	2024-09-02	R10	11.4	9.23	15.1	831.921	9	0	1	1	80	120	113	9	59	6660	12	9	11	622.035	0.74771	8.00557	1	2024-11-29	7.3	5.9	5	112.757	0.864462
mixed type	57	158	50	20.0288	2024-09-02	L2	8	3	6	75.3982	7	6	1	1	40	260	182	88	162	29500	3	7	7	76.969	1.02083	391.256	1	2024-12-02	5.8	4.7	3.9	55.6659	0.261708
mixed type	21	155	38	15.8169	2024-09-02	L6	16	6	14	703.717	1	0	1	1	60	120	112	39	157	17620	10.3	7	11.6	437.917	0.622292	25.0385	3	2024-11-18	9.7	8.5	4.7	202.902	0.71167
mixed type	34	147	39	18.048	2024-09-06	R10	9.2	5.6	8.5	229.294	4.9	2	1	1	100	140	109	15	60	6550	9	5.1	8.7	209.089	0.911879	28.5659	1	2025-01-10	6.7	8.3	4.9	142.675	0.377765
mixed type						L7	5.3	6.6	3.7	67.7673	8.3	0	1	1	80	80	80	4	30	2400	5.5	6.1	4	70.267	1.03689	35.4153	1		5.7	4.1	3.6	44.0514	0.349961
mixed type	46	163	56.5	21.2654	2024-09-09	R9	8.2	6	7.8	200.936	11.3	4.6	1	1	100	220	154	16	111	17080	10.6	5.4	9.7	290.717	1.44681	85.0021	1	2024-11-28	4.8	3.8	3.7	35.3366	0.82414
mixed type	40	159	47	18.591	2024-09-11	R8	6.8	4	6.7	95.4206	6.4	1.8	1	1	80	140	118	18	71	8380	6.6	5	6.5	112.312	1.17702	87.8217	3	2025-01-02	6.3	6.5	3.3	70.7565	0.258478
mixed type						R2	9.2	2.8	7.7	103.857	8.7	0	1	1	80	100	81	9	45	3620	7.9	5.2	6.8	146.264	1.40832	34.8557	1		6.5	4.7	3	47.9878	0.537943
mixed type	21	155	47	19.563	2024-09-13	L3	14	9.9	11.9	863.592	11.5	3.3	3	1	80	240	178	25	148	26380	14.3	10.3	12.2	940.875	1.08949	30.5468	3	2024-12-27	8.9	9.8	7.3	333.378	0.613963
mixed type						L9	10.9	6.6	10.4	391.744	9.6	10.9	2	1	80	180	155	9	64	9900	9.5	6.2	7.7	237.468	0.606181	25.2716	1		7.1	9	5.8	194.056	0.504635
mixed type	23	155	60	24.974	2024-09-14	R9	8.1	5.5	8	186.611	9.1	5.2	1	20	80	200	170	40	110	18680	7.5	6	6.7	157.865	0.84596	100.101	1	2025-01-03	0	0	0	0	1
mixed type						L9	9.4	4.1	7.8	157.4	9.4	9.7	1	1	100	120	118	7	53	6280	9.1	5.7	6.8	184.682	1.17333	39.8983	1		6.3	5.8	5.7	109.054	0.307153
mixed type	21	155	47	19.563	2024-09-14	R10	8	6.8	9.3	264.899	15	5	1	1	120	160	154	9	72	11060	8.6	8.8	10.5	416.073	1.57068	41.7517	2	2024-12-27	5.8	5.6	4.4	74.8285	0.717521
mixed type	43	156	51	20.9566	2024-09-19	R1	12.6	7.3	7.8	375.653	5.8	5	1	1	100	180	153	13	101	15420	10.4	9.7	8.6	454.258	1.20925	41.0485	1	2024-12-18	6.3	8	6.2	163.614	0.564454
mixed type	33	153	57	24.3496	2024-09-25	R12	10.6	10.4	5.8	334.785	14.9	2	1	1	100	250	102	7	41.48	4216	10.4	9.9	8.4	452.842	1.35264	12.5932	1	2024-12-23	9.2	8.8	5.8	245.865	0.265602
mixed type	31	155	45	18.7305	2024-09-29	R12	12.1	7.8	12.6	622.657	11.4	5.1	1	1	70	300	72	23	146.48	10558	11.9	11.8	8.8	647.009	1.03911	16.9564	2	2025-01-20	9.2	10.1	8.1	394.088	0.367087
mixed type						L12	11.9	11.7	5.2	379.083	4.4	4.5	1	1	70	500	103	29	100.18	10276	9.8	8.8	7.8	352.21	0.92911	27.1075	3		7.9	10	6.9	285.414	0.247095
mixed type	42	158	50	20.0288	2024-10-08	L1	5.8	6.3	4.6	88.0086	6.8	3.5	1	1	100	300	106	8	39.52	4188	6.4	5.4	5.8	104.954	1.19255	47.5863	1	2024-12-31	4.4	5.2	3.2	38.3358	0.564408
mixed type	44	152	65	28.1337	2024-10-08	R11 far	9	6.3	5.4	160.315	16.1	0	1	1	150	600	205	8	36.2	7404	5.4	6.1	8	137.979	0.86067	46.1839	1	2025-01-22	7.7	7.3	4.9	144.214	0.100434
mixed type						R11 near	8	11.4	6.2	296.064	11.5	3.5	1	1	120	400	176	13	61.48	10824	9.6	9.9	7.8	388.15	1.31104	36.5597	1		7.3	7.6	7.2	209.155	0.293548
mixed type						L12	7.2	8.2	5.7	176.206	14.9	4.7	1	1	150	500	158	26	49	7718	7	7.8	5	142.942	0.811225	43.8011	1		5.5	4.2	3.8	45.9615	0.73916
mixed type	26	152	48	20.7756	2024-10-09	L4	16.3	15.1	6.6	850.564	10.2	0	1	1	80	500	113	40	171.8	19404	13.3	16.3	9.7	1101.06	1.2945	22.8131	3	2024-12-24	12	12.4	10.2	794.697	0.0656822
mixed type						L11	12.7	5.6	11.2	417.069	3.6	2	1	1	60	200	77	30	38.4	2972	6	7.9	4.9	121.611	0.291585	7.12591	2		7.9	4.9	7.2	145.933	0.650098
mixed type	45	154	57	24.0344	2024-10-12	R10	9.5	14	5	348.193	6.5	6.8	1	1	80	100	87	4	28	2440	10	5.8	9.7	294.577	0.846015	7.0076	1	2025-02-12	7.7	9.3	3.7	138.731	0.601568
mixed type						R9	11	10.4	5.2	311.478	9.2	0	1	1	80	100	100	9	62	6160	8.2	6	8.2	211.241	0.678187	19.7767	2		9.3	8.7	5.1	216.058	0.306346
mixed type	34	160	54	21.0938	2024-10-14	L4	9.9	13.2	6.2	424.228	5.7	0	1	1	100	300	116	12	74.5	8665	15	8	8.4	527.788	1.24411	20.4253	1	2025-01-20	10	10	5.9	308.923	0.271799
mixed type						L2	7.8	7.7	4.1	128.934	7.9	3.5	1	1	100	250	102	7	29.4	2995	8	7.1	8.4	249.819	1.93757	23.2289	1		5.3	6.2	2.7	46.4547	0.639702
mixed type	47	157	60	24.3418	2024-10-18	L11	20.5	25.1	10	2694.18	13.5	0	2	1	100	250	115	27	149.8	1717.3	28.3	11.7	18.1	3137.98	1.16472	0.637412	2	2025-01-20	17.5	21.1	9	1740.05	0.354144
mixed type	47	158	53	21.2306	2024-10-21	R11	11.3	6.2	8	293.467	10.1	0	1	1	100	200	121	12	55	6640	8.1	6.2	7.8	205.102	0.698894	22.6261	1	2025-01-22	10.9	6	6.9	236.279	0.194869
mixed type	32	156	49	20.1348	2024-10-29	L2	12.3	3.9	6.7	168.284	5.6	0	1	1	100	300	103	23	79.6	1165	11.6	5.1	8.2	254.004	1.50938	6.92282	1	2025-02-14	7.7	5.1	2.4	49.3481	0.706757
mixed type	38	158	55	22.0317	2024-11-11	R10	9.4	7.5	4.8	177.186	8	0	1	1	100	200	106	7	33	3500	10	9	5	235.619	1.32979	19.7533	1	2025-02-17	5.7	5.9	3.7	65.1519	0.632296
mixed type						L2	10.1	13.5	7	499.749	7.3	0	1	1	100	500	130	48	73	9460	10.5	13.6	11	822.469	1.64576	18.9295	3		9.3	9.4	5.5	251.752	0.496244
mixed type						L8	10.8	12.3	7.2	500.795	4.2	0	1	1	60	200	72	37	57.6	4144	10.1	11.5	9.4	571.67	1.14153	8.27484	1		8.5	7.6	5.8	196.182	0.608259
mixed type	20	162	53	20.1951	2024-11-13	R8	19	16	15.3	2435.36	1.19	2.9	1	1	100	300	131	44	106.6	14015	15.4	18.5	14.5	2163.01	0.888169	5.75479	1	2025-02-17	13.1	11.8	9.7	785.098	0.677626
mixed type						R12	7.2	6.6	5.1	126.895	17.8	0	1	1	300	600	325	27	27.5	8940	7.3	8.3	5.5	174.487	1.37505	70.4518	2		5.2	5.5	3.6	53.9097	0.575163
mixed type						L3	7.7	4.9	6.8	134.337	10.3	4.7	1	1	150	400	164	17	16.1	2640	6.3	6.3	5.6	116.377	0.86631	19.6521	1		4.9	4.5	3.1	35.7906	0.733575
mixed type	26	165	65	23.8751	2024-11-14	R5	13	12	6.7	547.265	6.3	3.7	1	1	140	140	140	6	50	7000	10.6	15.4	10.1	863.27	1.57742	12.7909	1	2025-02-11	10.4	11.6	4.1	258.985	0.526766

## Sheet: Dense group
Type	age(year)	high(cm)	weigh（Kg)	BMI(Kg/m2)	Surgery Date	Location	​Long Diameter(mm)	​Transverse Diameter（mm)	Anteroposterior Diameter (mm)	volume(mm3)	Distance between the shallow margin of the fibroadenoma and skin(mm)	Distance between the deep margin of the fibroadenoma and pectoralis major(mm)	Adler blood flow classification of ultrasound	Localization time(min)	Minimum Power(W)	​Maximum Power(W)	Average Power（W)	Procedure time(mim)	Irradiation time(s)	Irradiation ultrasound energy(J)	After Surger ​Long Diameter(mm)	After Surger ​Transverse Diameter（mm)	After Surger Anteroposterior Diameter (mm)	After Surger volume(mm3)	NPV	EEF(J/mm3)	VAS	Follow-up Date	Follow-up ​Long Diameter(mm)	Follow-up ​Transverse Diameter（mm)	Follow-upr Anteroposterior Diameter (mm)	Follow-up volume(mm3)	VRR
dense type	47	150	42	18.6667	2024-01-03	R11	4.9	3.8	3.4	33.148	6.4	0	0	1	150	150	150	14	7	1050	4.8	3.6	3.5	31.6673	0.95533	31.6761	2	2024-04-28	3.8	3.6	3	21.4885	0.351741
dense type	22	164	55	20.4491	2024-01-10	R6	14	15.9	10.9	1270.43	5	0	2	5	150	200	169	26	87	14720	14	10.1	5.5	407.203	0.320524	11.5866	3	2024-07-29	5.3	6	3	49.9513	0.960682
dense type						R10	21	20.6	16	3624.14	6.2	6.2	1	10	160	200	172	15	65	11160	20	18.8	13	2559.35	0.706195	3.07935	2		15.6	18	11.3	1661.4	0.541574
dense type	34	147	39	18.048	2024-01-17	R10	12	8.4	5.6	295.561	3	3	1	3	100	100	100	13	45	4500	11.2	8.4	5.2	256.153	0.866667	15.2253	3	2024-09-06	9.2	5.6	8.5	229.294	0.224206
dense type						L7	7	5.8	3.3	70.1518	5	0	1	8	80	100	83	3	12	1000	6.1	6.4	3.4	69.5004	0.990715	14.2548	2		5.3	6.6	3.7	67.7673	0.0339901
dense type	25	154	42	17.7096	2024-01-22	R2	10	12.2	9.8	626.015	4	3.2	1	5	80	100	90	6	28	2520	8.7	12	8.3	453.709	0.724757	4.02546	3	2024-04-28	8.7	11.1	8.3	419.681	0.329599
dense type	21	158	51	20.4294	2024-01-23	R2	14	14.5	12.5	1328.63	6.6	0	1	2	150	220	205	22	78	16010	14	13.1	11.4	1094.72	0.823945	12.05	3	2024-08-31	9.9	8.3	9.2	395.822	0.702083
dense type						R10	16	15.2	9.4	1196.99	2.8	7.5	1	5	130	180	148	11	52	7690	15.3	11.4	8.3	758.007	0.633261	6.42446	3		15.3	5.1	10.9	445.335	0.627954
dense type						L3	14	12.9	10.2	964.532	5.4	1	1	10	130	180	155	14	57	8830	13.5	10.6	8.9	666.85	0.691372	9.1547	4		11	5.2	8.3	248.584	0.742275
dense type	20	160	47	18.3594	2024-01-24	L3	16	17.5	12.2	1788.61	4.1	0	1	2	130	150	139	20	117	16210	13.3	13.7	11.3	1078.08	0.602744	9.06289	2	2024-06-17	11.7	11.9	8.2	597.785	0.665783
dense type	23	150	45	20	2024-01-25	R1	12	12.4	10.1	786.906	9.7	0	1	5	120	180	151	14	72	10890	10.9	8.6	8.9	436.831	0.555125	13.839	3	2024-05-20	5.8	7	3.2	68.026	0.913553
dense type						R5	12	11.3	5.5	390.5	4.7	6.5	1	1	100	120	119	10	52	6200	14	11	4.6	370.917	0.949853	15.8771	3		6	5.8	3.1	56.4858	0.85535
dense type						R9	12	12.6	10.6	839.182	8.3	0	1	1	100	120	101	26	90	9080	11.8	12.3	9.5	721.954	0.860306	10.8201	4		12	10.9	6.9	472.558	0.436882
dense type	21	165	51	18.7328	2024-01-26	L10	16	12.3	9.9	1020.14	25	0	2	20	100	150	108	32	144	15490	12.3	10	6.6	425.057	0.416667	15.1842	4	2024-04-26	12	14.7	6	554.177	0.456763
dense type	35	159	55	21.7555	2024-01-31	L3	12	10.3	8.4	543.621	4	0	1	5	100	150	199	24	106	12570	9.8	9.5	9.1	443.598	0.816006	23.1227	5	2024-07-02	11.3	8.5	6.2	311.808	0.426424
dense type	23	161	55	21.2183	2024-02-02	L12	10	7.8	9.9	404.323	5.3	0	1	5	100	100	100	6	27	2700	8.2	9.6	7.5	309.133	0.764569	6.67783	2	2024-06-17	6.8	7.5	5.1	136.188	0.66317
dense type	32	153	45	19.2234	2024-02-02	L2	10	9.5	4	198.968	2	4.7	1	3	80	100	98	14	65	6400	9.5	11.5	5.2	297.456	1.495	32.1661	4	2024-06-17	10.9	13.4	6	458.861	-1.30621
dense type	45	152	56	24.2382	2024-02-19	R8	9.5	9	5.4	241.746	11.7	3.6	1	1	120	170	161	5	60	9640	9.1	8.8	6.5	272.544	1.1274	39.8766	2	2024-07-09	3.7	4.1	3.4	27.0062	0.888287
dense type	22	170	58	20.0692	2024-02-19	L9	14	11.5	5.5	463.647	12.3	0	1	2	120	150	142	11	64	9090	13	11	5.7	426.785	0.920497	19.6054	2	2024-07-09	11.3	11.4	3.2	215.84	0.534473
dense type						R1	20	20.8	17.2	3746.45	4.5	0	2	1	150	220	208	33	175	36330	16	14.8	12.1	1500.26	0.400447	9.69717	3		21.9	16.6	14.8	2817.17	0.248044
dense type						R8	17.2	20	13.4	2413.58	12.1	0	2	1	150	240	210	22	140	29360	17	20.7	11.2	2063.65	0.855016	12.1645	2		13.4	17.9	9.9	1243.34	0.484855
dense type	19	160	45	17.5781	2024-02-19	L10	20	16.5	13.3	2298.07	7.8	0	2	1	150	150	150	18	96	14400	26	14.2	16.1	3112.33	1.35432	6.26611	3	2024-07-04	10.1	10.9	8.6	495.73	0.784285
dense type	47	160	54	21.0938	2024-02-23	L5	10	10.3	4.3	231.902	9.5	8.3	1	1	120	150	143	7	32	4560	7	10	6	219.911	0.948295	19.6635	2	2024-06-17	8.6	4.9	7.3	161.07	0.305437
dense type	18	166	51	18.5078	2024-02-26	R12	10	11	8.8	506.844	4	5	1	2	120	150	135	17	86	11640	8.1	11.6	6.9	339.462	0.669756	22.9657	3	2024-07-01	10	10	6.7	350.811	0.307851
dense type						L9	12	9	6.2	350.602	8.7	0	1	2	150	180	160	20	89	14250	8.6	11.3	4.7	239.152	0.682118	40.6444	3		9.9	7.5	3.7	143.846	0.589718
dense type	19	148	43	19.6311	2024-02-27	L10	8	8	6	201.062	14.4	0	1	5	100	150	114	10	55	6260	6	6.6	5.5	114.04	0.567187	31.1347	4	2024-05-20	6.8	8.3	3.9	115.252	0.426781
dense type						R11	8	7	7.3	214.047	11	7	1	2	100	100	100	10	47	4700	7.2	7.4	6.9	192.492	0.899295	21.9578	2		7.7	5.1	5.5	113.089	0.471661
dense type						R10	6	6.5	6.5	132.732	6.6	7.3	1	1	100	150	129	8	47	6050	7	6.4	6.1	143.089	1.07803	45.5805	2		4	4.3	3.2	28.8189	0.78288
dense type	28	156	53	21.7784	2024-03-19	R10	19.6	18	11	2031.98	5.3	0	2	1	120	150	147	19	103	15150	12.2	14.6	10	932.634	0.458978	7.45577	2	2024-08-26	13	6.7	15.2	693.203	0.658854
dense type						R12	10	10.8	7.3	412.805	4.5	8.4	1	1	100	100	100	7	33	3300	9	9.4	6.6	292.357	0.708219	7.99408	2		6.1	5.8	7.3	135.232	0.672407
dense type	19	145	35	16.6468	2024-03-25	R1	21	20	12.7	2792.88	3.8	1.4	1	1	120	180	142	17	64	9090	18	17	11	1762.43	0.631046	3.25471	4	2024-09-23	13.9	17.1	7.4	920.961	0.670246
dense type	44	150	50	22.2222	2024-04-11	L4	16	18	14.5	2186.55	7.1	0	2	1	120	150	145	23	107	15510	12.4	13.4	13.7	1191.92	0.545113	7.09337	2	2024-06-24	12.8	15.9	9.8	1044.32	0.522391
dense type						R10	10	10	6	314.159	8.7	0	1	5	150	150	150	17	56	8400	9.3	8.1	5.8	228.768	0.72819	26.738	3		8.6	9.1	5.8	237.666	0.243487
dense type	40	160	50	19.5312	2024-04-16	L12	11	10	7	403.171	15	0	1	5	120	180	155	22	80	12390	12.5	11	5.3	381.573	0.946429	30.7314	3	2024-08-02	7.6	8.1	3.6	116.038	0.712187
dense type	40	165	74	27.1809	2024-04-28	R12	10	8.7	5.9	268.763	2.2	20	1	1	60	80	79	10	56	4460	8.1	4.6	7.6	148.271	0.551677	16.5945	3	2024-09-20	5.6	6.2	4.2	76.3533	0.715909
dense type	40	157	59	23.9361	2024-04-30	L3	11.5	10	6.6	397.411	3.9	10	1	1	100	100	100	8	49	4900	7.8	10	6.7	273.633	0.688538	12.3298	2	2024-09-13	8	4.5	7.1	133.832	0.663241
dense type	21	155	45	18.7305	2024-05-22	R1	17	11.4	7.3	740.756	3.4	6.1	1	1	100	120	119	19	102	12180	18	17.1	10.6	1708.34	2.3062	16.4427	2	2024-09-26	9	9.6	6.7	303.101	0.590822
dense type	31	160	47	18.3594	2024-05-22	L3	15.6	12	5.2	509.692	9.1	0	2	2	120	150	131	22	122	15960	16.7	9.2	4.1	329.827	0.647111	31.313	3	2024-09-13	12.4	4.1	6.7	178.352	0.650078
dense type	31	155	50	20.8117	2024-05-22	R4	11.4	12	8.4	601.678	3.6	2	1	1	100	150	128	15	90	11480	11.6	12.5	7.5	569.414	0.946376	19.08	2	2024-08-19	6.8	4.6	5.8	94.9934	0.842119
dense type	26	165	43	15.7943	2024-05-22	R8	11	12	8.8	608.212	1.7	2.9	2	1	80	120	101	20	77	7800	11.3	12.6	7.2	536.76	0.882521	12.8245	3	2024-09-06	10	6	9	282.743	0.535124
dense type						R9	12	14	5.7	501.398	3.9	3	2	1	100	100	100	18	71	7100	11	12.1	6.1	425.115	0.847859	14.1604	3		12	8.6	12	648.425	-0.293233
dense type						R1	9.8	12	4.8	295.561	6.8	2.5	1	1	80	100	86	3	20	1720	7.2	11.1	3.2	133.907	0.453061	5.81944	2		7.7	5.6	7.2	162.559	0.45
dense type						L9	14.6	10	10	764.454	5.6	0	1	1	100	150	133	9	48	6370	13.8	11.5	7.9	656.451	0.858719	8.33274	2		9.4	6.3	12.1	375.191	0.509204
dense type						L3	11.5	14	10.8	910.434	6	0	2	1	100	150	127	22	118	15030	12	12.8	10	804.248	0.883368	16.5086	3		11.7	7.2	11.4	502.831	0.447702
dense type	35	158	48	19.2277	2024-05-23	L3	8	6.1	5.6	143.089	5.4	0	1	3	120	120	120	5	34	4080	6.8	6	5	106.814	0.746487	28.5137	3	2024-09-19	0	0	0	0	1
dense type	35	162	54	20.5761	2024-05-24	R11	14.2	14	11.3	1176.23	8.2	0	2	1	100	130	107	24	135	14500	11.8	13.5	10.8	900.82	0.765852	12.3275	4	2024-09-09	11.7	7.3	11.6	518.759	0.558966
dense type	20	164	47	17.4747	2024-05-28	R11	17.3	14	10.5	1331.56	4.2	4.5	1	1	120	170	143	11	70	10040	15.7	11.7	8	769.439	0.577846	7.54001	2	2024-09-30	10.3	10.3	8.3	461.053	0.653751
dense type	25	160	60	23.4375	2024-06-04	R3	10	8.2	6.6	283.372	5.2	0	1	1	100	100	100	4	22	2200	6.9	8.4	7.9	239.747	0.846053	7.76366	2	2024-09-09	5.9	3.4	6.2	65.121	0.770192
dense type						R11	14	8.9	4.4	287.058	4.9	5.3	1	1	80	90	89	5	31	2750	7.1	7.6	5	141.267	0.49212	9.57995	2		12.4	6.7	9.9	430.656	-0.500241
dense type						L3	12	10.5	8.8	580.566	4.6	0	2	2	100	120	116	11	58	6720	10.5	8.8	7.6	367.692	0.633333	11.5749	4		9.7	5.2	8.3	219.206	0.622428
dense type	23	166	45	16.3304	2024-06-06	L12	12	10.2	6	384.531	9.2	0	2	1	100	130	113	19	94	10650	9.5	11.1	6.9	380.973	0.990748	27.6961	3	2024-09-30	11.2	8.5	5.3	264.187	0.312963
dense type						L3	8	6.5	6	163.363	1.8	3	1	2	60	100	80	6	25	2000	5.8	5.1	3.9	60.4034	0.36975	12.2427	3		5.1	3.7	2.7	26.6768	0.836702
dense type	40	158	50	20.0288	2024-06-12	R6	10	8.8	8	368.614	3.5	2.5	1	1	100	100	100	5	21	2100	10.3	9.5	5.6	286.911	0.778352	5.69702	1	2024-09-23	4.7	4.8	3.5	41.3434	0.887841
dense type						L9	28	21.4	12.2	3827.63	5.4	0	1	3	80	100	84	20	90	7560	25.4	17.1	7.3	1660.17	0.433732	1.97511	2		6.7	15.2	3.7	197.296	0.948455
dense type	23	163	48	18.0662	2024-06-18	R11	16	15.6	9.7	1267.7	10.5	0	1	1	100	100	100	15	62	6200	10.2	8.5	7.1	322.312	0.25425	4.89076	3	2024-09-30	13.1	12.5	6.8	583.027	0.540089
dense type	22	155	45	18.7305	2024-06-20	L3 outside	15.8	14	7.6	880.232	2.7	4	1	1	60	80	70	8	43	3000	15	13.3	7	731.206	0.830696	3.40819	1	2024-09-26	10.3	9.1	8.3	407.338	0.537238
dense type						L3 inside	12	9	7.6	429.77	3.1	5.1	1	1	80	100	99	10	54	5320	10.6	9.2	7.8	398.279	0.926725	12.3787	2		13.1	10	5.8	397.83	0.0743177
dense type						L6	16	14.8	9.6	1190.29	4.5	0	1	1	100	100	100	8	40	4000	17.3	17.4	9.7	1528.85	1.28444	3.36054	1		11.4	12.1	5.6	404.461	0.660198
dense type						R11	9	8	5.2	196.035	5.3	0	1	1	100	100	100	5	34	3400	7.2	8.1	7.4	225.968	1.15269	17.3438	1		8.2	8.3	5.3	188.871	0.0365438
dense type						R1	21	16	11.6	2040.78	2.5	2.5	2	3	100	150	127	21	130	16540	20	10	11.5	1204.28	0.590107	8.10475	3		12.2	13.1	5.6	468.617	0.770374
dense type	45	160	60	23.4375	2024-06-20	R6	16	11	4.7	433.121	5	0	2	5	100	130	124	13	74	9140	12.8	7	3.5	164.201	0.37911	21.1027	3	2024-09-18	13	3	7.5	153.153	0.646397
dense type						L3	14	13.3	8.6	838.449	4.7	4.7	1	1	100	150	147	12	60	8820	13.7	6.9	6.7	331.622	0.395518	10.5194	2		12.4	11	9.5	678.479	0.190793
dense type	21	165	54	19.8347	2024-06-21	R3	11.8	12	8.3	615.375	2	14.6	3	1	100	150	132	28	160	21160	13.9	9.3	8.4	568.559	0.923923	34.3855	3	2024-07-19	6.7	6.3	5.2	114.926	0.813243
dense type	19	145	40	19.025	2024-06-25	L12	12	9	7.3	412.805	2.6	0	1	2	80	100	88	7	38	3340	7.1	8.8	5.5	179.929	0.43587	8.09098	2	2024-09-26	6.7	7.1	5.8	144.464	0.650043
dense type						R10 inside	10	10.3	6.3	339.763	3.8	0	1	10	80	80	80	8	46	3680	9.6	8.7	5	218.655	0.643551	10.8311	2		10.3	7.7	4.1	170.259	0.498889
dense type						R10 outside	11.2	12	3.6	253.338	2.2	0	1	10	80	100	94	7	40	3740	10.3	12.1	4	261.024	1.03034	14.7629	3		13.3	9.8	3.8	259.334	-0.023669
dense type	25	165	50	18.3655	2024-07-02	R12	10	8.9	5.7	265.622	3.3	4.6	1	2	80	100	94	9	50	4680	8.6	7.5	5.7	192.501	0.724719	17.619	2	2024-11-08	6.9	5.6	4.6	93.0665	0.649627
dense type						L4	8	7	6.2	181.793	5.2	0	1	2	100	100	100	5	30	3000	7.2	7.1	5.7	152.568	0.83924	16.5022	2		5.8	7.1	6.3	135.839	0.252782
dense type						L7	16	8.6	5	360.236	1.6	0	2	2	80	100	91	16	66	6020	9.9	11.1	4.4	253.168	0.702785	16.7113	2		9.5	12.5	4.7	292.234	0.188772
dense type	21	172	67	22.6474	2024-07-03	R10	27.8	28	16.3	6643.38	10	0	3	1	80	150	136	42	237	32290	25.4	28	13.9	5176.13	0.779141	4.86048	3	2024-11-04	18.4	9.4	14.1	1276.92	0.807791
dense type	21	155	45	18.7305	2024-07-12	R12	18	21.1	15.1	3002.83	4.4	3	2	1	100	159	112	33	173	19360	16.8	20	13.4	2357.45	0.785077	6.44725	2	2024-09-29	18.8	17.5	14.8	2549.51	0.150965
dense type	29	159	57	22.5466	2024-07-25	L4	16.6	10	4.9	425.895	4.7	3.6	1	1	100	120	112	9	65	7280	10.8	14.5	4.2	344.381	0.808606	17.0934	2	2024-12-11	8	9.3	6.1	237.63	0.442046
dense type	15	162	40	15.2416	2024-07-25	R9	8.7	8	5.5	200.434	3.4	3.4	1	1	80	100	85	5	33	2800	8	5.8	5.1	123.904	0.618182	13.9697	3	2024-10-25	0	0	0	0	1
dense type						R11	9.8	10	5.5	282.22	9.1	0	1	1	100	120	116	6	50	5820	5.8	4.7	4.1	58.5205	0.207358	20.6222	2		6.1	6.8	3.7	80.3598	0.715258
dense type	46	152	46	19.91	2024-07-29	L2	19.1	16	9.1	1456.11	2.5	0	1	1	100	100	100	13	85	8500	15.5	16.2	8.6	1130.69	0.776516	5.83748	2	2024-11-15	15.4	6.1	11.6	570.568	0.608155
dense type	26	157	51	20.6905	2024-08-07	R5	19.3	16.8	10.5	1782.6	4.6	2.9	2	1	60	200	116	19	145	16760	18.7	14.1	15	2070.86	1.16171	9.40198	2	2024-12-11	9.6	14.1	11.2	793.792	0.5547
dense type	23	150	43	19.1111	2024-08-20	R10	13.7	6.4	7.7	353.5	9.8	3.2	1	1	60	120	91	8	38	3460	11.9	7	8.8	383.819	1.08577	9.78783	1	2024-11-21	8.4	7.7	8.1	274.318	0.223996
dense type						L2	12.1	8	10.6	537.254	8.3	0	2	1	100	160	113	26	95	10780	9.5	9	8.1	362.618	0.674947	20.065	2		10	9.1	5.1	243.002	0.547696
dense type	21	160	50	19.5312	2024-08-22	R10	18.3	22.1	12.5	2646.99	2	4	3	1	100	200	140	79	419	58620	17.1	12.4	21.1	2342.6	0.885007	22.1459	4	2024-12-24	19.9	13.1	10.3	1405.92	0.468861
dense type	37	150	42	18.6667	2024-08-22	R6	9.4	8.7	15	642.299	1.9	8	1	1	80	140	105	9	55	5800	9	8.6	8	324.212	0.504769	9.03007	2	2024-12-09	7	6.7	5.9	144.885	0.774427
dense type						R7	8.3	7.9	4.3	147.629	11.2	0	1	1	140	200	188	5	34	6380	8.7	7.5	7.3	249.403	1.68939	43.2164	3		8	6	5	125.664	0.148788
dense type						R9	11	10	6	345.575	11.2	0	1	1	80	140	87	5	35	3060	15	7.2	6.3	356.257	1.03091	8.8548	1		7	6	7	153.938	0.554545
dense type	41	162	52	19.8141	2024-08-26	L12	4	4	5	41.8879	75	0	1	1	80	100	81	7	35	2840	4	3	2	12.5664	0.3	67.8	1	2024-12-26	3.3	3.3	3	17.106	0.591625
dense type						L1	5	3	7	54.9779	13	7	1	1	80	100	87	4	29	2520	6	5	3	47.1239	0.857143	45.8366	2		0	0	0	0	1
dense type	21	158	48	19.2277	2024-08-27	L1	15	10	14	1099.56	4.5	2.8	1	1	80	120	95	26	130	12320	17.9	12.5	14.9	1745.61	1.58756	11.2045	1	2025-01-02	10.5	10.3	8.1	458.68	0.58285
dense type	44	150	67.5	30	2024-08-28	R12	15	11	15	1295.91	15	0	1	1	100	200	189	14	94	17780	17	10	15	1335.18	1.0303	13.7201	1	2025-01-09	9.7	8.6	6.1	266.44	0.794399
dense type	39	145	49	23.3056	2024-08-29	L3	11	8	13	598.997	6	0	1	1	100	160	120	17	103	12400	10	12	9	565.487	0.944056	20.7013	4	2024-11-28	9.1	9.7	9.7	448.315	0.251557
dense type	45	150	50	22.2222	2024-09-03	R3	9.9	6.6	11.5	393.437	8	3	1	5	80	180	109	8	57	6220	9.5	6.5	8.3	268.357	0.682084	15.8094	2	2024-11-28	9.6	8.7	7	306.117	0.221943
dense type						R2	9.3	8.3	5.4	218.25	5.1	5.3	1	1	80	140	93	15	82	7640	9.7	6.3	8.4	268.776	1.23151	35.0058	2		6.1	6.6	5.5	115.94	0.468771
dense type						L9	13.5	5.7	9.3	374.706	7.3	33.9	1	1	100	200	160	11	73	11700	10	5.6	12	351.858	0.939026	31.2245	1		8.3	8.6	5.7	213.035	0.431462
dense type	48	155	54	22.4766	2024-09-05	R12	7.6	6.2	8	197.376	5.2	3.8	1	1	100	120	100	8	55	35520	7.5	6.7	7	184.176	0.933123	179.961	1	2024-12-18	7.2	6	6.5	147.027	0.255093
dense type						R4	9.6	6.2	10	311.646	4.1	2.9	1	1	40	60	51	18	95	4880	8.7	6.2	8.1	228.768	0.734062	15.6588	1		6.6	5.4	5.2	97.0375	0.688629
dense type						L12	8.2	6	8.1	208.665	11	0	1	1	100	140	120	12	65	7800	12.9	9.3	11.3	709.822	3.40174	37.3806	2		6.3	6.1	4.4	88.5364	0.5757
dense type						L2	7.6	4.6	7.8	142.779	2.6	6.5	2	1	40	100	71	38	170	12090	7	7	7.7	197.554	1.38363	84.6763	1		6.8	5.2	4.3	79.6121	0.44241
dense type	31	163	58	21.83	2024-09-06	R8	10	5.2	11	299.498	4.5	2.2	1	1	60	140	92	37	138	12640	14.1	7.6	11.9	667.695	2.22938	42.2039	4	2024-12-03	8	4.6	4.5	86.708	0.71049
dense type						R12	7.1	3.8	9.3	131.378	8.3	0	1	1	80	120	118	10	68	8020	8.5	5.3	6.3	148.605	1.13112	61.0451	1		6.1	6.5	5.1	105.88	0.194086
dense type	45	153	70	29.903	2024-09-20	L2	10.8	12.3	6.6	459.062	13.1	2.4	1	1	120	180	173	16	108	18640	12.6	9.8	13	840.502	1.83091	40.6045	1	2024-12-25	8	8.8	5.9	217.482	0.526247
dense type						L9	10.3	13.2	5.2	370.18	8.7	14.2	1	2	100	120	101	10	88	8880	16.1	6.9	10.6	616.566	1.66558	23.9883	1		8.3	7.5	7.1	231.418	0.374851
dense type	40	157	43	17.4449	2024-09-20	L1	9.7	5	6.4	162.525	1.3	0	1	1	60	80	62	20	70	4340	6.6	5.7	6.3	124.096	0.76355	26.7036	2	2024-12-27	4.5	4.6	1.8	19.5093	0.879961
dense type	27	156	45	18.4911	2024-09-23	R9	10.2	8.6	7	321.511	7.4	4.1	1	1	70	100	83	15	71	5920	9.8	8.8	10.3	465.098	1.4466	18.4131	3	2024-12-17	8.7	7.2	6	196.789	0.387923
dense type	43	153	56	23.9224	2024-09-24	L9	11	14.5	6	501.084	5.2	9.8	1	1	60	200	67	21	48.56	3260	10.7	6.8	9.8	373.351	0.745087	6.50589	1	2024-12-24	9.4	10.6	6.9	359.983	0.281592
dense type	23	170	62	21.4533	2024-09-27	L3	28.6	28	17	7128.06	6.2	0	1	1	70	500	140	67	154.04	22951.9	20.9	20	20.3	4442.94	0.623303	3.21993	1	2025-01-17	22.2	18	14	2929.22	0.589058
dense type	19	161	51	19.6752	2024-09-29	R12	25	24.5	16.7	5355.76	9.4	0	3	1	100	500	111	106	610.92	67880	26.4	25.8	15.8	5634.81	1.0521	12.6742	2	2025-01-02	24	19.5	15.4	3773.68	0.295398
dense type						L4	7.7	13.9	8.8	493.159	3.5	3.9	1	1	60	200	76	43	124	9430	11.9	14.7	6.2	567.877	1.15151	19.1216	1		7.9	11.1	7.3	335.175	0.320351
dense type	44	161	50	19.2894	2024-09-30	R11	20.6	5.6	13.4	809.392	4.5	0	1	1	60	300	80	40	227.48	18152	11.6	16.5	8.1	811.756	1.00292	22.4267	2	2024-12-27	11.6	14.8	6.2	557.327	0.311425
dense type	41	150	47	20.8889	2024-10-08	R5	10	22	16.5	1900.66	12	0	1	1	200	700	253	20	101.36	25618	21.4	22	15	3697.65	1.94545	13.4785	1	2025-01-10	15.4	11.6	12	1122.43	0.409455
dense type	34	159	51	20.1733	2024-10-09	R3	7.4	4.1	4	63.5439	4.7	0	1	5	80	150	80	5	29.16	2344	8	8.4	5	175.929	2.76862	36.8879	1	2025-01-23	4.5	6.2	2.7	39.4427	0.379285
dense type	45	149	53	23.8728	2024-10-10	R10	9.8	8.5	5.1	222.44	6.5	3.5	1	1	80	500	100	11	59.7	5988	8.4	5.8	7.8	198.976	0.894513	26.9196	1	2025-01-10	5.6	6.7	3.9	76.6172	0.655561
dense type	43	158	52	20.83	2024-10-11	L10	9.9	6	14.2	441.645	6	2.6	1	1	80	400	109	26	99.3	10795.2	10.7	8.1	10	453.803	1.02753	24.4432	1	2025-01-22	6	6.6	3.9	80.8646	0.816901
dense type	16	156	55	22.6003	2024-10-11	R12	28	25.7	19.3	7271.89	6.7	0	3	1	200	700	270	81	259.94	70198	27.8	19.6	25.1	7160.99	0.98475	9.65334	3	2025-01-21	23.2	15.1	20.8	3815.28	0.475338
dense type						L8	18.5	19.4	12.1	2273.83	9.7	0	3	1	200	700	214	18	95	20300	15.8	13.2	15.2	1659.87	0.729988	8.92768	3		13.7	6.7	15	720.917	0.68295
dense type	50	150	55	24.4444	2024-10-21	L4	11	4.6	8	211.953	4.7	0	1	1	80	240	100	9	62	6228	10.4	6.4	8.1	282.291	1.33186	29.3839	1	2025-01-07	9.2	9.1	5.4	236.713	-0.116818
dense type	18	168	51	18.0697	2024-10-22	R9	8.9	5	6.1	142.131	8.3	0	2	1	100	400	103	60	130.2	13470	8.2	4.1	5.4	95.0583	0.668808	94.7718	1	2025-01-22	3.8	6.4	5.5	70.0366	0.507239
dense type						R3	13.4	7.1	9.7	483.207	4.5	0	1	1	150	300	157	19	32.3	5075	11.4	7.1	13.7	580.607	1.20157	10.5027	1		8.6	8.7	9.3	364.334	0.24601
dense type	21	155	40	16.6493	2024-10-22	R12	11.2	4.3	11.2	282.425	4.6	0	1	1	60	200	75	23	65.9	4948	9.7	4.5	12.8	292.545	1.03583	17.5197	1	2025-01-20	8.8	9.4	7.7	333.503	-0.180855
dense type						L5	18.4	10.1	16.8	1634.73	2.6	0	2	1	80	250	122	56	168.2	20541	16.7	12.6	16.4	1806.88	1.10531	12.5653	1		15.4	17.4	8.4	1178.55	0.279057
dense type						L11	10.1	4	10.1	213.649	4.5	0	1	1	80	200	108	23	23.5	2536	8.6	4.2	6.1	115.366	0.539976	11.8699	2		6.9	6.2	5.5	123.198	0.423365
dense type	32	158	52	20.83	2024-10-30	R4	13	14.5	7	690.889	3.8	0	1	1	120	300	161	59	40.5	6530	12	9.3	9.4	549.276	0.795028	9.4516	1	2025-02-06	6.7	6.8	4.5	107.348	0.844623
dense type						L10	20.6	22.5	12.4	3009.33	3.6	0	1	2	140	400	205	38	110.5	11679.9	21.9	16.2	18.7	3473.76	1.15433	3.88123	1		22.5	21.6	11.7	2977.29	0.0106483
dense type	38	156	40	16.4366	2024-11-04	L2	13.6	8.3	3.9	230.505	1.8	0	1	1	60	250	78	23	58.9	4605.8	15	6.4	7.8	392.071	1.70092	19.9814	2	2025-02-14	8.9	5.9	4.1	112.726	0.51096
dense type	31	165	56	20.5693	2024-11-05	L7	9.8	13	4.9	326.862	1.9	0	1	1	160	200	193	15	12.2	1972	11.5	11.2	7.7	519.284	1.5887	6.03313	0	2025-02-13	4.5	5.1	2.2	26.4365	0.91912
